# Supplementary material for: Deciphering the Potential Coding of Human Cytomegalovirus: New Predicted Transmembrane Proteome
Source: Int J Mol Sci. 2022 Mar 2;23(5):2768. doi: 10.3390/ijms23052768 (PMC8911422; doi:10.3390/ijms23052768)
Supplement: Supplementary file 1 [file ijms-23-02768-s001.zip]

Archive with 7 entries (7 files):
- Figure S1.pdf
- Figure S2.pdf
- Figure S3.pdf
- Figure S4.pdf
- Supplementary captions.pdf
- Table S1.xlsx
- Table S2.pdf
