# Supplementary material for: Deciphering the Potential Coding of Human Cytomegalovirus: New Predicted Transmembrane Proteome
Source: Int J Mol Sci. 2022 Mar 2;23(5):2768. doi: 10.3390/ijms23052768 (PMC8911422; doi:10.3390/ijms23052768)
Supplement: Supplementary file 1 [file ijms-23-02768-s001.zip › Table S1.xlsx]

## Sheet: AD169_FJ527563.1
ACC	info	Start	End	Strand	pureseqtm_ntrans	pureseqtm	phobius_ntrans	phobius	tmhmm_ntrans	tmhmm	Function	Function from Orthologues	SP
lcl|FJ527563.1_prot_ACL51076.1_1	RL1;ACL51076.1	995	1930	+	NA	NA	NA	NA	NA	NA	-	-	0.000002
lcl|FJ527563.1_prot_ACL51078.1_2	RL6;ACL51078.1	5637	5972	-	NA	NA	NA	NA	NA	NA	-	-	0.007940
lcl|FJ527563.1_prot_AFP95711.1_3	RL8A;AFP95711.1	7518	7790	-	1	7578-7607	1	7554-7614	1	7560-7617	-	-	0.000002
lcl|FJ527563.1_prot_AFP95712.1_4	RL9A;AFP95712.1	7856	7999	-	1	7925-7987	1	7928-7994	1	7928-7994	-	-	0.000006
lcl|FJ527563.1_prot_ACL51079.1_5	RL10;ACL51079.1	8207	8722	+	1	8432-8509	1	8447-8513	2	8225-8291;8444-8510	Cytomegalovirus TRL10 protein	Cytomegalovirus TRL10 protein	0.999195
lcl|FJ527563.1_prot_ACL51080.1_6	RL11;ACL51080.1	8751	9455	+	1	9297-9362	1	9294-9360	1	9288-9354	-	-	0.999208
lcl|FJ527563.1_prot_ACL51081.1_7	RL12;ACL51081.1	9459	10709	+	2	9501-9545;10572-10622	1	10566-10617	1	10563-10614	-	-	0.743214
lcl|FJ527563.1_prot_ACL51083.1_8	UL1;ACL51083.1	11835	12509	+	2	11865-11930;12399-12458	2	11862-11928;12393-12453	2	11859-11925;12390-12456	carcinoembryonic antigen-related cell adhesion molecule; Immunoglobulin C-2 Type	SLAM family member 7	0.005299
lcl|FJ527563.1_prot_ACL51084.1_9	UL2;ACL51084.1	12890	13072	-	1	12995-13048	1	12995-13055	1	12989-13055	UL2 protein	UL2 protein	0.000006
lcl|FJ527563.1_prot_ACL51085.1_10	UL4;ACL51085.1	13489	13947	+	NA	NA	NA	NA	1	13525-13591	host cell endoplasmic reticulum	host cell endoplasmic reticulum	0.948295
lcl|FJ527563.1_prot_ACL51086.1_11	UL5;ACL51086.1	14038	14538	+	1	14368-14433	1	14359-14440	2	14371-14437;14524-14533	-	-	0.504909
lcl|FJ527563.1_prot_ACL51087.1_12	UL6;ACL51087.1	14637	15491	+	2	14790-14828;15351-15416	1	15363-15426	1	15357-15423	-	-	0.000642
lcl|FJ527563.1_prot_ACL51089.2_13	UL8;ACL51089.2	15551	16627	+	2	15626-15676;16394-16447	2	15629-15686;16391-16451	1	16382-16448	HCMV CEACAM1-like protein	-	0.000062
lcl|FJ527563.1_prot_ACL51088.1_14	UL7;ACL51088.1	15551	16219	+	2	15626-15676;16136-16192	2	15629-15686;16130-16190	2	15626-15683;16124-16190	CEACAM1-like protein UL7	HCMV CEACAM1-like protein	0.000062
lcl|FJ527563.1_prot_ACL51090.1_15	UL9;ACL51090.1	16637	17323	+	3	16655-16705;16910-16966;17207-17260	1	17201-17255	3	16922-16988;17201-17258;17318-17318	host cell endoplasmic reticulum	host cell endoplasmic reticulum	0.188836
lcl|FJ527563.1_prot_ACL51091.1_16	UL10;ACL51091.1	17451	18227	+	1	18084-18140	1	18084-18135	1	18081-18132	-	-	0.000061
lcl|FJ527563.1_prot_ACL51092.1_17	UL11;ACL51092.1	18320	19147	+	2	18356-18418;19019-19072	2	18356-18404;19013-19070	2	18356-18422;19001-19067	HCMV protein UL11	HCMV protein UL11	0.055508
lcl|FJ527563.1_prot_ACL51093.1_18	UL13;ACL51093.1	19345	20766	+	NA	NA	NA	NA	NA	NA	-	-	0.985353
lcl|FJ527563.1_prot_ACL51094.1_19	UL14;ACL51094.1	20916	21899	+	1	21717-21770	1	21714-21774	NA	NA	Herpes-like virus membrane glycoprotein UL141	Cytomegalovirus protein UL141	0.997877
lcl|FJ527563.1_prot_ACL51095.1_20	UL15A;ACL51095.1	21912	22220	+	1	22155-22205	1	22152-22203	1	22149-22203	-	-	0.000093
lcl|FJ527563.1_prot_ACL51096.1_21	UL16;ACL51096.1	22441	23133	+	1	23011-23061	1	23011-23065	1	23008-23059	HCMV immunoevasion protein	HCMV immunoevasion protein	0.999036
lcl|FJ527563.1_prot_ACL51097.1_22	UL17;ACL51097.1	23241	23555	+	NA	NA	NA	NA	NA	NA	-	-	0.000145
lcl|FJ527563.1_prot_ACL51098.1_23	UL18;ACL51098.1	23664	24770	+	2	23685-23726;24648-24713	1	24636-24702	2	24636-24702;24765-24765	Immunoglobulin C1-set domain	antigen processing and presentation of peptide antigen via MHC class I; MHC class I antigen	0.234335
lcl|FJ527563.1_prot_ACL51099.1_24	UL19;ACL51099.1	24767	25063	+	NA	NA	NA	NA	NA	NA	-	-	0.000000
lcl|FJ527563.1_prot_ACL51100.1_25	UL20;ACL51100.1	25326	26348	+	2	25908-25955;25992-26075	2	25896-25962;25980-26073	1	26004-26070	Cytomegalovirus UL20	Cytomegalovirus UL20	0.016376
lcl|FJ527563.1_prot_ACL51101.1_26	UL21A;ACL51101.1	26495	26866	-	NA	NA	NA	NA	NA	NA	-	-	0.000000
lcl|FJ527563.1_prot_ACL51102.1_27	UL22A;ACL51102.1	27135	27529	+	NA	NA	NA	NA	1	27147-27198	Cytomegalovirus UL20A protein	Cytomegalovirus UL20A protein	0.999065
lcl|FJ527563.1_prot_ACL51103.1_28	UL23;ACL51103.1	27890	28744	-	NA	NA	NA	NA	NA	NA	-	-	0.000000
lcl|FJ527563.1_prot_ACL51104.2_29	UL24;ACL51104.2	28960	30036	-	NA	NA	NA	NA	NA	NA	-	-	0.000001
lcl|FJ527563.1_prot_ACL51105.1_30	UL25;ACL51105.1	30084	32054	+	NA	NA	NA	NA	NA	NA	-	-	0.000005
lcl|FJ527563.1_prot_ACL51106.1_31	UL26;ACL51106.1	32236	32802	-	NA	NA	NA	NA	NA	NA	-	-	0.000000
lcl|FJ527563.1_prot_ACL51107.1_32	UL27;ACL51107.1	32858	34684	-	NA	NA	NA	NA	NA	NA	-	-	0.000000
lcl|FJ527563.1_prot_ACL51108.2_33	UL29;ACL51108.2	34781	37032	-	NA	NA	NA	NA	NA	NA	-	-	0.000000
lcl|FJ527563.1_prot_ACL51110.1_34	UL30;ACL51110.1	37162	37527	-	NA	NA	NA	NA	NA	NA	-	-	0.000000
lcl|FJ527563.1_prot_AGL39518.1_35	UL30A;AGL39518.1	37573	37812	-	NA	NA	NA	NA	NA	NA	-	-	0.000000
lcl|FJ527563.1_prot_ACL51111.1_36	UL31;ACL51111.1	38006	39793	+	NA	NA	NA	NA	NA	NA	-	-	0.000011
lcl|FJ527563.1_prot_ACL51112.1_37	UL32;ACL51112.1	39874	43020	-	NA	NA	NA	NA	NA	NA	-	-	0.000000
lcl|FJ527563.1_prot_ACL51113.1_38	UL33;ACL51113.1	43091	44450	+	7	43187-43261;43316-43372;43412-43471;43532-43594;43712-43780;43823-43891;43961-44029	7	43196-43268;43331-43382;43418-43472;43532-43592;43721-43784;43820-43889;43949-44018	6	43184-43250;43313-43379;43409-43466;43529-43595;43715-43781;43820-43886	Cytomegalovirus G-protein coupled receptor UL33	7 transmembrane receptor (rhodopsin family); G protein-coupled receptor activity; integral component of membrane; G protein-coupled receptor signaling pathway	0.000001
lcl|FJ527563.1_prot_ACL51114.1_39	UL34;ACL51114.1	44818	46041	+	NA	NA	NA	NA	NA	NA	-	-	0.000333
lcl|FJ527563.1_prot_ACL51115.1_40	UL35;ACL51115.1	46120	48042	+	NA	NA	NA	NA	NA	NA	-	-	0.000000
lcl|FJ527563.1_prot_ACL51116.1_41	UL36;ACL51116.1	48270	49803	-	NA	NA	NA	NA	NA	NA	-	-	0.000000
lcl|FJ527563.1_prot_ACL51117.1_42	UL37;ACL51117.1	49937	52733	-	2	49958-50005;51230-51313	2	49955-50012;51236-51314	2	49949-50000;51233-51299	UL37 HCMV immediate early glycoprotein	Betaherpesvirus immediate-early glycoprotein UL37	0.000000
lcl|FJ527563.1_prot_ACL51118.1_43	UL38;ACL51118.1	51155	52150	-	NA	NA	NA	NA	NA	NA	-	-	0.000000
lcl|FJ527563.1_prot_ACL51119.1_44	UL40;ACL51119.1	53240	53905	-	2	53276-53341;53780-53842	NA	NA	NA	NA	HCMV protein UL40	Glycoprotein of human cytomegalovirus HHV-5	0.147918
lcl|FJ527563.1_prot_ACL51120.1_45	UL41A;ACL51120.1	54067	54303	-	1	54124-54192	1	54130-54205	1	54124-54190	Herpesvirus UL41A	Herpesvirus UL41A	0.000001
lcl|FJ527563.1_prot_ACL51121.1_46	UL42;ACL51121.1	54408	54785	-	1	54669-54731	1	54666-54735	1	54663-54729	HCMV UL42; Pfam UL42	Pfam UL42; HCMV UL42	0.000000
lcl|FJ527563.1_prot_ACL51122.1_47	UL43;ACL51122.1	54849	56120	-	NA	NA	NA	NA	NA	NA	-	-	0.000011
lcl|FJ527563.1_prot_ACL51123.1_48	UL44;ACL51123.1	56167	57468	-	NA	NA	NA	NA	NA	NA	-	-	0.000002
lcl|FJ527563.1_prot_ACL51124.1_49	UL45;ACL51124.1	57609	60329	-	NA	NA	NA	NA	NA	NA	-	-	0.000002
lcl|FJ527563.1_prot_ACL51125.1_50	UL46;ACL51125.1	60472	61344	-	NA	NA	NA	NA	NA	NA	-	-	0.000000
lcl|FJ527563.1_prot_ACL51126.1_51	UL47;ACL51126.1	61343	64294	+	1	62606-62671	1	62612-62672	NA	NA	Herpes virus tegument protein U30; virion assembly	Herpes virus tegument protein U30	0.000000
lcl|FJ527563.1_prot_ACL51127.1_52	UL48;ACL51127.1	64291	71016	+	NA	NA	NA	NA	NA	NA	-	-	0.000001
lcl|FJ527563.1_prot_ACL51128.1_53	UL48A;ACL51128.1	71136	71363	-	NA	NA	NA	NA	NA	NA	-	-	0.000000
lcl|FJ527563.1_prot_ACL51129.1_54	UL49;ACL51129.1	71356	73068	-	NA	NA	1	72346-72415	1	71758-71824	viral process; viral tegument; UL49 family	UL49 family; viral process; viral tegument	0.000001
lcl|FJ527563.1_prot_ACL51130.1_55	UL50;ACL51130.1	73025	74218	-	1	74120-74161	1	74099-74168	1	74099-74165	Herpesvirus virion protein U34	Herpesvirus virion protein U34	0.000000
lcl|FJ527563.1_prot_ACL51131.1_56	UL51;ACL51131.1	74240	74713	-	NA	NA	NA	NA	NA	NA	-	-	0.000001
lcl|FJ527563.1_prot_ACL51132.1_57	UL52;ACL51132.1	74752	76758	+	NA	NA	NA	NA	NA	NA	-	-	0.000000
lcl|FJ527563.1_prot_ACL51133.1_58	UL53;ACL51133.1	76751	77881	+	NA	NA	NA	NA	NA	NA	-	-	0.000000
lcl|FJ527563.1_prot_ACL51134.1_59	UL54;ACL51134.1	77859	81587	-	NA	NA	NA	NA	NA	NA	-	-	0.000000
lcl|FJ527563.1_prot_ACL51135.1_60	UL55;ACL51135.1	81728	84448	-	2	83894-83950;83987-84040	1	83981-84041	3	81740-81797;83897-83954;83975-84041	Herpesvirus Glycoprotein B; Herpesvirus Glycoprotein B PH-like domain	Envelope glycoprotein D; Herpesvirus Glycoprotein B ectodomain	0.989602
lcl|FJ527563.1_prot_ACL51136.1_61	UL56;ACL51136.1	84411	86963	-	NA	NA	NA	NA	NA	NA	-	-	0.000000
lcl|FJ527563.1_prot_ACL51137.1_62	UL57;ACL51137.1	87530	91237	-	NA	NA	NA	NA	NA	NA	-	-	0.000007
lcl|FJ527563.1_prot_ACL51138.1_63	UL69;ACL51138.1	99154	101388	-	NA	NA	NA	NA	NA	NA	-	-	0.000000
lcl|FJ527563.1_prot_ACL51139.1_64	UL70;ACL51139.1	101488	104328	-	NA	NA	NA	NA	NA	NA	-	-	0.000001
lcl|FJ527563.1_prot_ACL51140.1_65	UL71;ACL51140.1	104344	105429	+	NA	NA	NA	NA	NA	NA	-	-	0.000000
lcl|FJ527563.1_prot_ACL51141.1_66	UL72;ACL51141.1	105510	106676	-	NA	NA	NA	NA	NA	NA	-	-	0.000000
lcl|FJ527563.1_prot_ACL51142.1_67	UL73;ACL51142.1	106692	107108	+	1	107001-107066	1	107001-107058	1	106998-107055	UL73 viral envelope glycoprotein	BLRF1	0.999110
lcl|FJ527563.1_prot_ACL51143.1_68	UL74;ACL51143.1	107080	108480	-	NA	NA	NA	NA	NA	NA	-	-	0.001157
lcl|FJ527563.1_prot_ACO82067.2_69	UL74A;ACO82067.2	107792	108684	+	1	107837-107902	1	107828-107897	1	107834-107891	-	-	0.000001
lcl|FJ527563.1_prot_ACL51144.1_70	UL75;ACL51144.1	108856	111087	-	1	111013-111069	1	111013-111067	1	111010-111067	Herpesvirus glycoprotein H C-terminal domain; Herpesvirus glycoprotein H main domain; Herpesvirus glycoprotein H	EBV envelope glycoprotein H	0.783042
lcl|FJ527563.1_prot_ACL51145.1_71	UL76;ACL51145.1	111282	112259	+	1	111405-111434	1	111396-111450	NA	NA	Herpes virus protein UL24	Herpes virus protein UL24	0.000023
lcl|FJ527563.1_prot_ACL51146.1_72	UL77;ACL51146.1	111862	113790	+	NA	NA	NA	NA	1	113743-113785	viral capsid; viral genome packaging; Herpesvirus UL25 family	viral capsid; Herpesvirus UL25 family; viral genome packaging	0.000000
lcl|FJ527563.1_prot_ACL51147.1_73	UL78;ACL51147.1	113879	115174	+	7	114008-114076;114104-114184;114203-114280;114347-114397;114476-114535;114578-114643;114719-114769	7	114005-114074;114095-114152;114212-114275;114338-114407;114485-114545;114566-114632;114713-114776	6	114002-114068;114104-114161;114206-114272;114335-114401;114476-114542;114563-114629	Envelope protein UL78	7 transmembrane receptor (rhodopsin family)	0.000006
lcl|FJ527563.1_prot_ACL51148.1_74	UL79;ACL51148.1	115229	116116	-	NA	NA	NA	NA	NA	NA	-	-	0.000000
lcl|FJ527563.1_prot_ACL51149.1_75	UL80;ACL51149.1	116153	118279	+	NA	NA	NA	NA	NA	NA	-	-	0.000001
lcl|FJ527563.1_prot_ACL51150.1_76	UL80.5;ACL51150.1	117158	118279	+	NA	NA	NA	NA	NA	NA	-	-	0.000077
lcl|FJ527563.1_prot_ACL51151.1_77	UL82;ACL51151.1	118441	120120	-	NA	NA	NA	NA	NA	NA	-	-	0.000000
lcl|FJ527563.1_prot_ACL51152.1_78	UL83;ACL51152.1	120309	121994	-	NA	NA	NA	NA	NA	NA	-	-	0.000000
lcl|FJ527563.1_prot_ACL51153.1_79	UL84;ACL51153.1	122266	124026	-	NA	NA	NA	NA	NA	NA	-	-	0.000010
lcl|FJ527563.1_prot_ACL51154.1_80	UL85;ACL51154.1	124058	124978	-	NA	NA	NA	NA	NA	NA	-	-	0.000000
lcl|FJ527563.1_prot_ACL51155.1_81	UL86;ACL51155.1	125140	129252	-	NA	NA	NA	NA	NA	NA	-	-	0.000002
lcl|FJ527563.1_prot_ACL51156.1_82	UL87;ACL51156.1	129312	132137	+	NA	NA	NA	NA	NA	NA	-	-	0.000000
lcl|FJ527563.1_prot_ACL51157.1_83	UL88;ACL51157.1	132134	133423	+	NA	NA	NA	NA	NA	NA	-	-	0.000000
lcl|FJ527563.1_prot_ACL51158.1_84	UL89;ACL51158.1	133420	139346	-	2	133906-133971;134080-134139	2	133906-133969;134080-134146	2	133900-133966;134077-134143	DNA packaging; Probable DNA packing protein, C-terminus; Probable D packing protein, C-terminus	DNA packaging; Probable D packing protein, C-terminus; Probable DNA packing protein, C-terminus	0.000000
lcl|FJ527563.1_prot_ACL51159.1_85	UL91;ACL51159.1	134792	135127	+	NA	NA	NA	NA	NA	NA	-	-	0.000000
lcl|FJ527563.1_prot_ACL51160.1_86	UL92;ACL51160.1	135097	135702	+	NA	NA	NA	NA	NA	NA	-	-	0.000000
lcl|FJ527563.1_prot_ACL51161.1_87	UL93;ACL51161.1	135668	137452	+	NA	NA	NA	NA	NA	NA	-	-	0.000000
lcl|FJ527563.1_prot_ACL51162.1_88	UL94;ACL51162.1	137310	138347	+	NA	NA	NA	NA	NA	NA	-	-	0.000000
lcl|FJ527563.1_prot_ACL51163.1_89	UL95;ACL51163.1	139345	140940	+	NA	NA	NA	NA	NA	NA	-	-	0.000000
lcl|FJ527563.1_prot_ACL51164.1_90	UL96;ACL51164.1	140937	141320	+	NA	NA	NA	NA	NA	NA	-	-	0.000000
lcl|FJ527563.1_prot_ACL51165.1_91	UL97;ACL51165.1	141440	143563	+	NA	NA	NA	NA	NA	NA	-	-	0.000000
lcl|FJ527563.1_prot_ACL51166.1_92	UL98;ACL51166.1	143657	145411	+	NA	NA	NA	NA	NA	NA	-	-	0.000000
lcl|FJ527563.1_prot_ACL51167.1_93	UL99;ACL51167.1	145348	145920	+	NA	NA	NA	NA	NA	NA	-	-	0.000000
lcl|FJ527563.1_prot_ACL51168.1_94	UL100;ACL51168.1	146181	147299	-	8	146232-146279;146409-146486;146550-146603;146640-146696;146781-146849;146889-146954;146982-147038;147081-147140	8	146217-146283;146406-146481;146544-146604;146640-146697;146784-146859;146895-146961;146982-147042;147078-147138	8	146217-146283;146409-146475;146535-146601;146631-146697;146781-146847;146892-146958;146979-147030;147075-147141	Herpesviridae envelope glycoprotein M	Herpesviridae envelope glycoprotein M	0.000000
lcl|FJ527563.1_prot_ACL51169.1_95	UL102;ACL51169.1	147477	150098	+	NA	NA	NA	NA	NA	NA	-	-	0.000002
lcl|FJ527563.1_prot_ACL51170.1_96	UL103;ACL51170.1	150263	151012	-	NA	NA	NA	NA	NA	NA	-	-	0.000001
lcl|FJ527563.1_prot_ACL51171.1_97	UL104;ACL51171.1	150960	153053	-	NA	NA	NA	NA	NA	NA	-	-	0.000000
lcl|FJ527563.1_prot_ACL51172.1_98	UL105;ACL51172.1	152881	155751	+	2	153670-153726;154672-154725	2	153676-153733;154672-154726	NA	NA	helicase activity; ATP-dependent DNA helicase PIF1; Helicase; ATP binding	ATP binding; helicase activity; Helicase; ATP-dependent DNA helicase PIF1	0.000000
lcl|FJ527563.1_prot_ACL51173.1_99	UL111A;ACL51173.1	160633	161319	+	NA	NA	NA	NA	NA	NA	-	-	0.999129
lcl|FJ527563.1_prot_ACL51174.1_100	UL112;ACL51174.1	161544	163755	+	NA	NA	NA	NA	NA	NA	-	-	0.000000
lcl|FJ527563.1_prot_ACL51175.1_101	UL114;ACL51175.1	163925	164677	-	NA	NA	NA	NA	NA	NA	-	-	0.000000
lcl|FJ527563.1_prot_ACL51176.1_102	UL115;ACL51176.1	164649	165485	-	NA	NA	NA	NA	1	164667-164733	Envelope glycoprotein L	Cytomegalovirus glycoprotein L; viral envelope; Cytomegalovirus envelope glycoprotein L; viral process	0.999018
lcl|FJ527563.1_prot_ACL51177.1_103	UL116;ACL51177.1	165485	166429	-	NA	NA	NA	NA	NA	NA	-	-	0.949752
lcl|FJ527563.1_prot_ACL51178.1_104	UL117;ACL51178.1	166426	167700	-	NA	NA	NA	NA	NA	NA	-	-	0.000000
lcl|FJ527563.1_prot_ACL51179.1_105	UL119;ACL51179.1	167813	168938	-	1	168701-168766	1	168695-168767	1	168695-168761	-	-	0.998807
lcl|FJ527563.1_prot_ACL51180.1_106	UL120;ACL51180.1	168993	169598	-	1	169509-169574	1	169503-169569	1	169503-169569	-	-	0.794977
lcl|FJ527563.1_prot_ACL51181.1_107	UL121;ACL51181.1	169649	170191	-	2	169679-169723;170078-170134	1	170081-170138	2	169661-169727;170075-170129	-	-	0.998911
lcl|FJ527563.1_prot_ACL51182.1_108	UL122;ACL51182.1	170319	173720	-	NA	NA	1	171798-171861	NA	NA	Cytomegalovirus viral transcription factor IE2	Cytomegalovirus viral transcription factor IE2	0.000000
lcl|FJ527563.1_prot_ACL51183.1_109	UL123;ACL51183.1	171961	173720	-	NA	NA	NA	NA	NA	NA	-	-	0.000000
lcl|FJ527563.1_prot_ACL51184.1_110	UL124;ACL51184.1	173753	174211	+	1	174008-174049	1	174002-174059	NA	NA	Pfam HCMV_UL124	Pfam HCMV_UL124	0.999191
lcl|FJ527563.1_prot_ACL51185.1_111	UL128;ACL51185.1	175820	176577	-	NA	NA	NA	NA	NA	NA	-	-	0.999106
lcl|FJ527563.1_prot_ACL51186.1_112	UL130;ACL51186.1	176617	177261	-	NA	NA	NA	NA	NA	NA	-	-	0.999119
lcl|FJ527563.1_prot_ACL51188.1_113	UL132;ACL51188.1	177886	178698	-	2	177919-177963;178126-178203	2	177904-177958;178138-178204	2	177904-177955;178135-178201	Glycoprotein UL132	Glycoprotein UL132	0.988446
lcl|FJ527563.1_prot_ACL51189.1_114	UL148;ACL51189.1	178775	179725	-	1	179642-179710	1	179645-179711	1	179633-179699	-	-	0.999172
lcl|FJ527563.1_prot_ACL51190.1_115	UL147A;ACL51190.1	179794	180021	-	NA	NA	1	179959-180016	1	179968-180016	-	-	0.303353
lcl|FJ527563.1_prot_ACL51191.1_116	UL147;ACL51191.1	180024	180503	-	NA	NA	1	180084-180147	NA	NA	immune response; chemokine activity; Small cytokines (intecrine/chemokine), interleukin-8 like; extracellular region	extracellular region; Small cytokines (intecrine/chemokine), interleukin-8 like; chemokine activity; immune response	0.009946
lcl|FJ527563.1_prot_ACL51192.1_117	UL146;ACL51192.1	180571	180927	-	NA	NA	NA	NA	NA	NA	-	-	0.999199
lcl|FJ527563.1_prot_ACL51193.1_118	UL145;ACL51193.1	181205	181597	-	NA	NA	NA	NA	NA	NA	-	-	0.000006
lcl|FJ527563.1_prot_ACL51195.1_119	UL139;ACL51195.1	182948	183388	-	1	183173-183229	1	183167-183224	1	183164-183221	Human Cytomegalovirus UL139 protein	Human Cytomegalovirus UL139 protein	0.995968
lcl|FJ527563.1_prot_ACL51196.1_120	UL138;ACL51196.1	183951	184460	-	1	183990-184043	1	183969-184038	1	183978-184044	-	-	0.000012
lcl|FJ527563.1_prot_ACL51197.1_121	UL136;ACL51197.1	184543	185265	-	1	184741-184803	1	184738-184810	1	184735-184801	-	-	0.000053
lcl|FJ527563.1_prot_ACL51198.1_122	UL135;ACL51198.1	185356	186282	-	NA	NA	NA	NA	1	185365-185431	-	-	0.000000
lcl|FJ527563.1_prot_ACL51199.1_123	UL133;ACL51199.1	186459	187232	-	2	186513-186569;186600-186653	2	186501-186564;186600-186654	2	186495-186561;186591-186657	-	-	0.000001
lcl|FJ527563.1_prot_ACL51200.1_124	UL148A;ACL51200.1	187328	187567	-	2	187367-187438;187442-187462	1	187364-187427	1	187355-187421	-	-	0.000000
lcl|FJ527563.1_prot_ACL51201.1_125	UL148B;ACL51201.1	187697	187939	-	1	187718-187783	1	187715-187796	1	187724-187790	-	-	0.001309
lcl|FJ527563.1_prot_ACL51202.1_126	UL148C;ACL51202.1	188029	188262	+	2	188059-188118;188143-188211	2	188047-188122;188158-188212	3	188056-188122;188143-188209;188239-188257	-	-	0.000000
lcl|FJ527563.1_prot_ACL51203.1_127	UL148D;ACL51203.1	188644	188838	+	1	188734-188790	1	188734-188794	1	188731-188797	-	-	0.000011
lcl|FJ527563.1_prot_ACL51204.1_128	UL150;ACL51204.1	188854	190770	-	NA	NA	NA	NA	NA	NA	-	-	0.319642
lcl|FJ527563.1_prot_AFP95713.1_129	UL150A;AFP95713.1	189710	190636	+	NA	NA	NA	NA	NA	NA	-	-	0.000000
lcl|FJ527563.1_prot_ACL51205.1_130	IRS1;ACL51205.1	192203	194743	+	NA	NA	NA	NA	NA	NA	-	-	0.000079
lcl|FJ527563.1_prot_ACL51206.1_131	US1;ACL51206.1	194767	195237	-	NA	NA	NA	NA	NA	NA	-	-	0.000000
lcl|FJ527563.1_prot_ACL51207.1_132	US2;ACL51207.1	195555	196154	-	1	196041-196109	1	196041-196110	2	196038-196104;196143-196149	HCMV unique short US2 glycoprotein	Cytomegalovirus US3 protein	0.264892
lcl|FJ527563.1_prot_ACL51208.1_133	US3;ACL51208.1	196569	197129	-	1	197040-197105	1	197040-197112	1	197040-197106	Cytomegalovirus US3 protein	-	0.999204
lcl|FJ527563.1_prot_ACL51209.1_134	US6;ACL51209.1	197839	198390	-	1	198271-198345	1	198274-198352	1	198277-198343	Viral unique short region 6	Pfam US6	0.999194
lcl|FJ527563.1_prot_ACL51210.1_135	US7;ACL51210.1	198813	199490	-	1	199317-199418	1	199320-199395	1	199317-199383	integral to host endoplasmic reticulum membrane; CMV US; mitigation of host immune response by virus	HCMV membrane glycoprotein US11	0.999171
lcl|FJ527563.1_prot_ACL51211.1_136	US8;ACL51211.1	199692	200375	-	1	200232-200294	1	200235-200292	1	200223-200289	integral to host endoplasmic reticulum membrane; CMV US; mitigation of host immune response by virus	integral to host endoplasmic reticulum membrane; mitigation of host immune response by virus; CMV US	0.999094
lcl|FJ527563.1_prot_ACL51212.1_137	US9;ACL51212.1	200390	201133	-	1	200978-201064	1	200972-201059	NA	NA	integral to host endoplasmic reticulum membrane; CMV US; mitigation of host immune response by virus	integral to host endoplasmic reticulum membrane; mitigation of host immune response by virus; CMV US	0.467594
lcl|FJ527563.1_prot_ACL51213.1_138	US10;ACL51213.1	201519	202076	-	1	201948-202046	1	201996-202062	2	201900-201966;201996-202062	HCMV unique short US10 glycoprotein	HCMV unique short US10 glycoprotein	0.999223
lcl|FJ527563.1_prot_ACL51214.1_139	US11;ACL51214.1	202152	202799	-	1	202695-202748	1	202701-202761	NA	NA	mitigation of host immune response by virus; integral to host endoplasmic reticulum membrane; VIMP; CMV US	-	0.999012
lcl|FJ527563.1_prot_ACL51215.1_140	US12;ACL51215.1	202985	203830	-	7	203144-203215;203255-203305;203333-203389;203414-203473;203501-203554;203579-203632;203708-203773	7	203144-203216;203252-203306;203327-203390;203408-203477;203498-203564;203582-203645;203708-203777	7	203150-203216;203246-203303;203324-203390;203405-203471;203492-203549;203579-203630;203729-203795	-	Transmembrane protein HWLF3; Inhibitor of apoptosis-promoting Bax1	0.000000
lcl|FJ527563.1_prot_ACL51216.1_141	US13;ACL51216.1	203910	204695	-	7	204009-204077;204123-204170;204198-204251;204276-204335;204366-204422;204456-204512;204555-204614	7	204015-204081;204117-204174;204195-204252;204270-204333;204369-204420;204456-204519;204555-204612	7	204009-204075;204120-204171;204192-204249;204264-204330;204366-204417;204447-204504;204543-204609	-	Membrane protein US12A	0.000007
lcl|FJ527563.1_prot_ACL51217.1_142	US14;ACL51217.1	204764	205696	-	7	204965-205027;205091-205114;205151-205201;205232-205279;205316-205363;205394-205453;205496-205570	7	204968-205034;205070-205124;205145-205205;205223-205283;205304-205358;205376-205439;205499-205565	6	204965-205031;205148-205205;205220-205286;205316-205367;205388-205454;205499-205565	-	-	0.000124
lcl|FJ527563.1_prot_ACL51218.1_143	US15;ACL51218.1	205741	206529	-	7	205888-205941;205996-206040;206068-206124;206143-206202;206236-206289;206314-206382;206419-206484	7	205891-205954;205990-206041;206059-206119;206140-206200;206236-206290;206311-206371;206416-206473	7	205876-205942;205987-206038;206059-206125;206137-206203;206230-206287;206317-206383;206419-206485	-	-	0.000048
lcl|FJ527563.1_prot_ACL51219.1_144	US16;ACL51219.1	206589	207518	-	7	206727-206792;206853-206903;206973-207023;207063-207116;207147-207203;207237-207284;207336-207389	7	206721-206787;206847-206910;206973-207033;207051-207114;207150-207201;207237-207300;207336-207390	6	206730-206796;206841-206907;206970-207021;207051-207108;207147-207213;207324-207381	-	-	0.000144
lcl|FJ527563.1_prot_ACL51220.1_145	US17;ACL51220.1	207663	208544	-	7	207795-207854;207882-207941;208002-208052;208074-208130;208161-208217;208248-208301;208344-208406	7	207792-207858;207876-207954;207990-208050;208068-208134;208155-208212;208248-208305;208341-208401	7	207789-207855;207876-207942;207987-208044;208065-208131;208161-208227;208242-208293;208338-208404	-	-	0.000056
lcl|FJ527563.1_prot_ACL51221.1_146	US18;ACL51221.1	208812	209636	-	7	208950-209018;209043-209102;209136-209192;209223-209279;209307-209369;209397-209456;209496-209564	7	208950-209016;209037-209097;209133-209196;209217-209283;209301-209361;209397-209451;209511-209574	8	208959-209016;209037-209103;209133-209199;209214-209280;209310-209376;209397-209463;209508-209574;209613-209631	Transmembrane protein HWLF5	-	0.000033
lcl|FJ527563.1_prot_ACL51222.1_147	US19;ACL51222.1	209774	210496	-	7	209846-209914;209993-210028;210065-210121;210146-210202;210236-210295;210326-210367;210434-210481	7	209855-209918;209978-210026;210062-210119;210137-210200;210236-210293;210311-210365;210428-210485	6	209852-209918;210059-210116;210137-210203;210233-210290;210311-210377;210422-210488	Membrane protein US19	Membrane protein US19	0.000002
lcl|FJ527563.1_prot_ACL51223.1_148	US20;ACL51223.1	210543	211307	-	7	210624-210692;210732-210785;210810-210866;210897-210947;210978-211034;211062-211133;211161-211223	7	210630-210693;210729-210789;210810-210867;210885-210948;210984-211041;211059-211140;211176-211239	7	210627-210693;210723-210789;210810-210867;210882-210948;210969-211026;211071-211137;211173-211239	Inhibitor of apoptosis-promoting Bax1; Transmembrane protein HWLF3	-	0.000003
lcl|FJ527563.1_prot_ACL51224.1_149	US21;ACL51224.1	211414	212133	-	7	211468-211533;211564-211623;211651-211704;211732-211794;211825-211872;211897-211944;211993-212052	7	211474-211534;211552-211618;211654-211714;211732-211795;211822-211879;211897-211951;211987-212053	7	211450-211516;211561-211627;211648-211714;211726-211792;211807-211873;211885-211942;211981-212047	Membrane protein US21	Membrane protein US21	0.000001
lcl|FJ527563.1_prot_ACL51225.1_150	US22;ACL51225.1	212310	214040	-	NA	NA	1	213126-213195	NA	NA	US22 like	US22 like	0.000000
lcl|FJ527563.1_prot_ACL51226.1_151	US23;ACL51226.1	214154	215932	-	NA	NA	NA	NA	NA	NA	-	-	0.000000
lcl|FJ527563.1_prot_ACL51227.1_152	US24;ACL51227.1	216028	217533	-	NA	NA	NA	NA	NA	NA	-	-	0.000000
lcl|FJ527563.1_prot_ACL51228.1_153	US26;ACL51228.1	218167	219978	-	NA	NA	NA	NA	NA	NA	-	-	0.000000
lcl|FJ527563.1_prot_ACL51229.1_154	US27;ACL51229.1	220344	221432	+	7	220443-220514;220551-220610;220659-220730;220788-220850;220911-220985;221031-221105;221148-221231	7	220449-220515;220551-220608;220668-220722;220785-220845;220905-220974;221037-221097;221157-221235	7	220446-220512;220548-220605;220650-220716;220779-220845;220905-220971;221034-221100;221169-221235	HCMV envelope glycoprotein US27	7 transmembrane receptor (rhodopsin family); G protein-coupled receptor activity; integral component of membrane; G protein-coupled receptor signaling pathway	0.000001
lcl|FJ527563.1_prot_ACL51230.1_155	US28;ACL51230.1	221640	222704	+	7	221751-221816;221856-221918;221952-222020;222072-222137;222201-222269;222327-222383;222459-222515	7	221751-221814;221850-221922;221940-222009;222072-222138;222198-222267;222327-222390;222456-222522	7	221745-221811;221850-221907;221952-222018;222069-222135;222195-222261;222324-222381;222453-222519	HCMV envelope protein US28	7 transmembrane receptor (rhodopsin family)	0.000002
lcl|FJ527563.1_prot_ACL51231.1_156	US29;ACL51231.1	222867	224255	+	2	222909-222944;223638-223694	2	222903-222963;223632-223689	NA	NA	-	-	0.390636
lcl|FJ527563.1_prot_ACL51232.1_157	US30;ACL51232.1	224059	225108	+	2	224191-224235;224725-224799	1	224725-224788	2	224194-224260;224719-224785	-	-	0.007224
lcl|FJ527563.1_prot_ACL51233.1_158	US31;ACL51233.1	225223	225708	+	NA	NA	NA	NA	NA	NA	-	-	0.000262
lcl|FJ527563.1_prot_ACL51234.1_159	US32;ACL51234.1	225826	226377	+	NA	NA	NA	NA	NA	NA	-	-	0.000092
lcl|FJ527563.1_prot_AFP95714.1_160	US33A;AFP95714.1	226579	226752	+	1	226678-226722	1	226681-226741	NA	NA	-	-	0.000015
lcl|FJ527563.1_prot_ACL51235.1_161	US34;ACL51235.1	226921	227412	+	NA	NA	NA	NA	NA	NA	-	-	0.025609
lcl|FJ527563.1_prot_ACL51236.1_162	US34A;ACL51236.1	227406	227600	+	1	227466-227510	1	227466-227517	2	227448-227514;227595-227595	Herpesvirus US34A protein family	Herpesvirus US34A protein family	0.000081
lcl|FJ527563.1_prot_ACL51237.1_163	TRS1;ACL51237.1	228553	230919	-	NA	NA	NA	NA	NA	NA	-	-	0.000079

## Sheet: Towne_FJ616285.1
ACC	info	Start	End	Strand	pureseqtm_ntrans	pureseqtm	phobius_ntrans	phobius	tmhmm_ntrans	tmhmm	Function	Function from Orthologues	SP
lcl|FJ616285.1_prot_ACM47987.1_1	RL1;ACM47987.1	1091	2023	+	NA	NA	NA	NA	NA	NA	-	-	0.000001
lcl|FJ616285.1_prot_ACM47988.1_2	RL5A;ACM47988.1	5110	5397	-	NA	NA	NA	NA	NA	NA	-	-	0.000039
lcl|FJ616285.1_prot_ACM47989.1_3	RL6;ACM47989.1	5649	5972	-	NA	NA	NA	NA	NA	NA	-	-	0.000187
lcl|FJ616285.1_prot_AFP95703.1_4	RL8A;AFP95703.1	7524	7796	-	1	7584-7613	1	7560-7620	1	7566-7623	-	-	0.000002
lcl|FJ616285.1_prot_AFP95704.1_5	RL9A;AFP95704.1	7862	8005	-	1	7934-7993	1	7934-8000	1	7934-8000	-	-	0.000007
lcl|FJ616285.1_prot_ACM47990.1_6	RL10;ACM47990.1	8213	8719	+	1	8438-8506	1	8438-8507	2	8231-8297;8441-8507	Cytomegalovirus TRL10 protein	-	0.999212
lcl|FJ616285.1_prot_ACM47991.1_7	RL11;ACM47991.1	8748	9452	+	1	9294-9359	1	9291-9357	1	9285-9351	-	-	0.999208
lcl|FJ616285.1_prot_ACM47992.1_8	RL12;ACM47992.1	9456	10655	+	2	9495-9539;10515-10565	2	9492-9537;10512-10563	1	10509-10560	-	-	0.733456
lcl|FJ616285.1_prot_ACM47994.1_9	UL2;ACM47994.1	12845	13027	-	1	12950-13003	1	12950-13010	1	12944-13010	UL2 protein	-	0.000008
lcl|FJ616285.1_prot_ACM47995.1_10	UL4;ACM47995.1	13457	13903	+	NA	NA	NA	NA	NA	NA	-	-	0.999095
lcl|FJ616285.1_prot_ACM47996.1_11	UL5;ACM47996.1	13994	14494	+	1	14324-14389	1	14315-14396	2	14327-14393;14480-14489	-	-	0.372112
lcl|FJ616285.1_prot_ACM47997.1_12	UL6;ACM47997.1	14605	15447	+	2	14737-14787;15307-15372	1	15319-15382	1	15313-15379	-	-	0.006434
lcl|FJ616285.1_prot_ACM47999.2_13	UL8;ACM47999.2	15507	16583	+	2	15579-15635;16350-16403	2	15585-15642;16347-16407	2	15567-15633;16338-16404	HCMV CEACAM1-like protein	-	0.000006
lcl|FJ616285.1_prot_ACM47998.1_14	UL7;ACM47998.1	15507	16175	+	3	15579-15635;15792-15809;16095-16151	2	15585-15642;16086-16146	2	15567-15633;16089-16155	HCMV CEACAM1-like protein	-	0.000006
lcl|FJ616285.1_prot_ACM48000.1_15	UL9;ACM48000.1	16580	17275	+	2	16598-16636;17159-17212	1	17153-17207	2	17147-17213;17252-17270	-	-	0.216404
lcl|FJ616285.1_prot_ACM48001.1_16	UL10;ACM48001.1	17390	18157	+	1	18023-18079	1	18023-18074	1	18020-18071	-	-	0.000986
lcl|FJ616285.1_prot_ACM48002.1_17	UL11;ACM48002.1	18259	19077	+	2	18295-18354;18952-19002	2	18295-18343;18943-19000	1	18931-18997	HCMV protein UL11	-	0.009053
lcl|FJ616285.1_prot_ACM48003.1_18	UL13;ACM48003.1	19275	20696	+	NA	NA	NA	NA	NA	NA	-	-	0.967567
lcl|FJ616285.1_prot_ACM48004.1_19	UL14;ACM48004.1	20846	21829	+	1	21647-21703	1	21644-21704	NA	NA	Herpes-like virus membrane glycoprotein UL141	-	0.997877
lcl|FJ616285.1_prot_ACM48005.1_20	UL15A;ACM48005.1	21842	22150	+	1	22085-22135	1	22082-22133	1	22079-22133	-	-	0.000384
lcl|FJ616285.1_prot_ACM48006.1_21	UL16;ACM48006.1	22371	23063	+	1	22941-22991	1	22941-22995	1	22938-22989	HCMV immunoevasion protein	-	0.998860
lcl|FJ616285.1_prot_ACM48007.1_22	UL17;ACM48007.1	23171	23485	+	NA	NA	NA	NA	NA	NA	-	-	0.000154
lcl|FJ616285.1_prot_ACM48008.1_23	UL18;ACM48008.1	23594	24700	+	2	23621-23656;24581-24643	1	24566-24632	2	24566-24632;24695-24695	-	Immunoglobulin C1-set domain	0.169815
lcl|FJ616285.1_prot_ACM48009.1_24	UL19;ACM48009.1	24697	24993	+	NA	NA	NA	NA	NA	NA	-	-	0.000000
lcl|FJ616285.1_prot_ACM48010.1_25	UL20;ACM48010.1	25257	26282	+	2	25833-25892;25929-26009	2	25830-25896;25914-26007	1	25938-26004	Cytomegalovirus UL20	-	0.011574
lcl|FJ616285.1_prot_ACM48011.1_26	UL21A;ACM48011.1	26429	26800	-	NA	NA	NA	NA	NA	NA	-	-	0.000000
lcl|FJ616285.1_prot_ACM48012.1_27	UL22A;ACM48012.1	27069	27466	+	NA	NA	NA	NA	NA	NA	-	-	0.999039
lcl|FJ616285.1_prot_ACM48013.1_28	UL23;ACM48013.1	27827	28681	-	NA	NA	NA	NA	NA	NA	-	-	0.000000
lcl|FJ616285.1_prot_ACM48014.2_29	UL24;ACM48014.2	28900	29976	-	NA	NA	NA	NA	NA	NA	-	-	0.000001
lcl|FJ616285.1_prot_ACM48015.1_30	UL25;ACM48015.1	30024	31994	+	NA	NA	NA	NA	NA	NA	-	-	0.000005
lcl|FJ616285.1_prot_ACM48016.1_31	UL26;ACM48016.1	32173	32739	-	NA	NA	NA	NA	NA	NA	-	-	0.000000
lcl|FJ616285.1_prot_ACM48017.1_32	UL27;ACM48017.1	32795	34621	-	NA	NA	NA	NA	NA	NA	-	-	0.000000
lcl|FJ616285.1_prot_ACM48019.2_33	UL29;ACM48019.2	34718	36969	-	NA	NA	NA	NA	NA	NA	-	-	0.000000
lcl|FJ616285.1_prot_ACM48020.1_34	UL30;ACM48020.1	37099	37464	-	NA	NA	NA	NA	NA	NA	-	-	0.000000
lcl|FJ616285.1_prot_AGL39519.1_35	UL30A;AGL39519.1	37510	37749	-	NA	NA	NA	NA	NA	NA	-	-	0.000000
lcl|FJ616285.1_prot_ACM48021.1_36	UL31;ACM48021.1	37940	39727	+	NA	NA	NA	NA	NA	NA	-	-	0.000012
lcl|FJ616285.1_prot_ACM48022.1_37	UL32;ACM48022.1	39808	42948	-	NA	NA	NA	NA	NA	NA	-	-	0.000000
lcl|FJ616285.1_prot_ACM48023.1_38	UL33;ACM48023.1	43019	44375	+	7	43124-43192;43247-43303;43343-43402;43463-43525;43634-43705;43748-43819;43886-43960	7	43127-43199;43262-43313;43349-43403;43463-43523;43646-43709;43745-43826;43886-43943	6	43115-43181;43244-43310;43340-43397;43460-43526;43640-43706;43745-43811	Cytomegalovirus G-protein coupled receptor UL33	-	0.000002
lcl|FJ616285.1_prot_ACM48024.1_39	UL34;ACM48024.1	44743	45966	+	NA	NA	NA	NA	NA	NA	-	-	0.000333
lcl|FJ616285.1_prot_ACM48025.1_40	UL35;ACM48025.1	46045	47967	+	NA	NA	NA	NA	NA	NA	-	-	0.000000
lcl|FJ616285.1_prot_ACM48026.1_41	UL36;ACM48026.1	48193	49727	-	NA	NA	NA	NA	NA	NA	-	-	0.000000
lcl|FJ616285.1_prot_ACM48027.1_42	UL37;ACM48027.1	49861	52658	-	2	49882-49929;51154-51234	2	49879-49936;51160-51238	2	49873-49924;51157-51223	UL37 HCMV immediate early glycoprotein	-	0.000000
lcl|FJ616285.1_prot_ACM48028.1_43	UL38;ACM48028.1	51080	52075	-	NA	NA	NA	NA	NA	NA	-	-	0.000000
lcl|FJ616285.1_prot_ACM48029.1_44	UL41A;ACM48029.1	53653	53889	-	1	53710-53778	1	53716-53791	1	53710-53776	Herpesvirus UL41A	-	0.000001
lcl|FJ616285.1_prot_ACM48030.1_45	UL42;ACM48030.1	53995	54369	-	1	54256-54315	1	54253-54322	1	54253-54319	Pfam UL42; HCMV UL42	-	0.000000
lcl|FJ616285.1_prot_ACM48031.1_46	UL43;ACM48031.1	54433	55704	-	NA	NA	NA	NA	NA	NA	-	-	0.000001
lcl|FJ616285.1_prot_ACM48032.1_47	UL44;ACM48032.1	55751	57052	-	NA	NA	NA	NA	NA	NA	-	-	0.000002
lcl|FJ616285.1_prot_ACM48033.1_48	UL45;ACM48033.1	57193	59913	-	NA	NA	NA	NA	NA	NA	-	-	0.000002
lcl|FJ616285.1_prot_ACM48034.1_49	UL46;ACM48034.1	60060	60932	-	NA	NA	NA	NA	NA	NA	-	-	0.000000
lcl|FJ616285.1_prot_ACM48035.1_50	UL47;ACM48035.1	60931	63882	+	1	62194-62259	1	62200-62260	NA	NA	Herpes virus tegument protein U30; virion assembly	-	0.000000
lcl|FJ616285.1_prot_ACM48037.1_51	UL48;ACM48037.1	63879	70601	+	NA	NA	NA	NA	NA	NA	-	-	0.000001
lcl|FJ616285.1_prot_ACM48036.1_52	UL48A;ACM48036.1	70720	70947	-	NA	NA	NA	NA	NA	NA	-	-	0.000000
lcl|FJ616285.1_prot_ACM48038.1_53	UL49;ACM48038.1	70940	72652	-	NA	NA	1	71930-71999	1	71342-71408	viral tegument; UL49 family; viral process	-	0.000001
lcl|FJ616285.1_prot_ACM48039.1_54	UL50;ACM48039.1	72609	73805	-	1	73707-73748	1	73686-73755	1	73686-73752	Herpesvirus virion protein U34	-	0.000000
lcl|FJ616285.1_prot_ACM48040.1_55	UL51;ACM48040.1	73827	74300	-	NA	NA	NA	NA	NA	NA	-	-	0.000001
lcl|FJ616285.1_prot_ACM48041.1_56	UL52;ACM48041.1	74338	76344	+	NA	NA	NA	NA	NA	NA	-	-	0.000000
lcl|FJ616285.1_prot_ACM48042.1_57	UL53;ACM48042.1	76337	77467	+	NA	NA	NA	NA	NA	NA	-	-	0.000000
lcl|FJ616285.1_prot_ACM48043.1_58	UL54;ACM48043.1	77445	81173	-	NA	NA	NA	NA	NA	NA	-	-	0.000000
lcl|FJ616285.1_prot_ACM48044.1_59	UL55;ACM48044.1	81313	84036	-	2	83488-83532;83575-83631	1	83569-83629	3	81325-81382;83485-83542;83563-83629	Herpesvirus Glycoprotein B PH-like domain; Herpesvirus Glycoprotein B	-	0.973891
lcl|FJ616285.1_prot_ACM48045.1_60	UL56;ACM48045.1	83999	86551	-	NA	NA	NA	NA	NA	NA	-	-	0.000000
lcl|FJ616285.1_prot_ACM48046.1_61	UL57;ACM48046.1	87121	90828	-	NA	NA	NA	NA	NA	NA	-	-	0.000007
lcl|FJ616285.1_prot_ACM48047.1_62	UL69;ACM48047.1	98749	100980	-	NA	NA	NA	NA	NA	NA	-	-	0.000000
lcl|FJ616285.1_prot_ACM48048.1_63	UL70;ACM48048.1	101080	103920	-	NA	NA	NA	NA	NA	NA	-	-	0.000001
lcl|FJ616285.1_prot_ACM48049.1_64	UL71;ACM48049.1	103936	105021	+	NA	NA	NA	NA	NA	NA	-	-	0.000000
lcl|FJ616285.1_prot_ACM48050.1_65	UL72;ACM48050.1	105102	106268	-	NA	NA	NA	NA	NA	NA	-	-	0.000000
lcl|FJ616285.1_prot_ACM48051.1_66	UL73;ACM48051.1	106284	106694	+	1	106587-106652	1	106587-106644	1	106584-106641	Envelope glycoprotein gpUL73	-	0.998847
lcl|FJ616285.1_prot_ACM48052.1_67	UL74;ACM48052.1	106666	108039	-	NA	NA	NA	NA	1	106699-106765	Herpes UL74 glycoproteins	-	0.356949
lcl|FJ616285.1_prot_ACO82066.2_68	UL74A;ACO82066.2	107363	108243	+	1	107408-107476	1	107399-107468	1	107405-107462	-	-	0.000001
lcl|FJ616285.1_prot_ACM48053.1_69	UL75;ACM48053.1	108416	110644	-	1	110570-110626	1	110570-110624	1	110567-110624	Herpesvirus glycoprotein H C-terminal domain; Herpesvirus glycoprotein H; Herpesvirus glycoprotein H main domain	-	0.999231
lcl|FJ616285.1_prot_ACM48054.1_70	UL76;ACM48054.1	110839	111816	+	NA	NA	NA	NA	NA	NA	-	-	0.000023
lcl|FJ616285.1_prot_ACM48055.1_71	UL77;ACM48055.1	111419	113326	+	NA	NA	NA	NA	1	113279-113321	viral capsid; Herpesvirus UL25 family; viral genome packaging	-	0.000000
lcl|FJ616285.1_prot_ACM48056.1_72	UL78;ACM48056.1	113415	114710	+	7	113544-113612;113640-113717;113748-113816;113883-113933;114012-114071;114114-114179;114255-114305	7	113541-113610;113646-113712;113748-113811;113874-113943;114021-114081;114102-114168;114249-114312	6	113538-113604;113640-113697;113742-113808;113871-113937;114012-114078;114099-114165	Envelope protein UL78	-	0.000008
lcl|FJ616285.1_prot_ACM48057.1_73	UL79;ACM48057.1	114765	115652	-	NA	NA	NA	NA	NA	NA	-	-	0.000000
lcl|FJ616285.1_prot_ACM48058.1_74	UL80;ACM48058.1	115689	117812	+	NA	NA	NA	NA	NA	NA	-	-	0.000001
lcl|FJ616285.1_prot_ACM48059.1_75	UL80.5;ACM48059.1	116694	117812	+	NA	NA	NA	NA	NA	NA	-	-	0.000200
lcl|FJ616285.1_prot_ACM48060.1_76	UL82;ACM48060.1	117972	119651	-	NA	NA	NA	NA	NA	NA	-	-	0.000000
lcl|FJ616285.1_prot_ACM48061.1_77	UL83;ACM48061.1	119841	121526	-	NA	NA	NA	NA	NA	NA	-	-	0.000000
lcl|FJ616285.1_prot_ACM48062.1_78	UL84;ACM48062.1	121794	123557	-	NA	NA	NA	NA	NA	NA	-	-	0.000012
lcl|FJ616285.1_prot_ACM48063.1_79	UL85;ACM48063.1	123589	124509	-	NA	NA	NA	NA	NA	NA	-	-	0.000000
lcl|FJ616285.1_prot_ACM48064.1_80	UL86;ACM48064.1	124671	128783	-	NA	NA	NA	NA	NA	NA	-	-	0.000002
lcl|FJ616285.1_prot_ACM48065.1_81	UL87;ACM48065.1	128843	131668	+	NA	NA	NA	NA	NA	NA	-	-	0.000000
lcl|FJ616285.1_prot_ACM48066.1_82	UL88;ACM48066.1	131665	132954	+	NA	NA	NA	NA	NA	NA	-	-	0.000000
lcl|FJ616285.1_prot_ACM48067.1_83	UL89;ACM48067.1	132951	138876	-	3	133437-133502;133611-133670;134916-134933	2	133437-133500;133611-133677	2	133431-133497;133608-133674	DNA packaging; Probable DNA packing protein, C-terminus; Probable D packing protein, C-terminus	-	0.000000
lcl|FJ616285.1_prot_ACM48068.1_84	UL91;ACM48068.1	134323	134658	+	NA	NA	NA	NA	NA	NA	-	-	0.000000
lcl|FJ616285.1_prot_ACM48069.1_85	UL92;ACM48069.1	134628	135233	+	NA	NA	NA	NA	NA	NA	-	-	0.000000
lcl|FJ616285.1_prot_ACM48070.1_86	UL93;ACM48070.1	135199	136983	+	NA	NA	NA	NA	NA	NA	-	-	0.000000
lcl|FJ616285.1_prot_ACM48071.1_87	UL94;ACM48071.1	136841	137878	+	NA	NA	NA	NA	NA	NA	-	-	0.000000
lcl|FJ616285.1_prot_ACM48072.1_88	UL95;ACM48072.1	138875	140458	+	NA	NA	NA	NA	NA	NA	-	-	0.000000
lcl|FJ616285.1_prot_ACM48073.1_89	UL96;ACM48073.1	140455	140838	+	NA	NA	NA	NA	NA	NA	-	-	0.000000
lcl|FJ616285.1_prot_ACM48074.1_90	UL97;ACM48074.1	140961	143084	+	NA	NA	NA	NA	NA	NA	-	-	0.000000
lcl|FJ616285.1_prot_ACM48075.1_91	UL98;ACM48075.1	143178	144932	+	NA	NA	NA	NA	NA	NA	-	-	0.000000
lcl|FJ616285.1_prot_ACM48076.1_92	UL99;ACM48076.1	144869	145441	+	NA	NA	NA	NA	NA	NA	-	-	0.000000
lcl|FJ616285.1_prot_ACM48077.1_93	UL100;ACM48077.1	145701	146819	-	8	145752-145799;145929-146006;146070-146123;146160-146216;146301-146369;146409-146474;146502-146558;146601-146660	8	145737-145803;145926-146001;146064-146124;146160-146217;146304-146379;146415-146481;146502-146562;146598-146658	8	145737-145803;145929-145995;146055-146121;146151-146217;146301-146367;146412-146478;146499-146550;146595-146661	Herpesviridae envelope glycoprotein M	-	0.000000
lcl|FJ616285.1_prot_ACM48078.1_94	UL102;ACM48078.1	146997	149618	+	NA	NA	NA	NA	NA	NA	-	-	0.000003
lcl|FJ616285.1_prot_ACM48079.1_95	UL103;ACM48079.1	149781	150530	-	NA	NA	NA	NA	NA	NA	-	-	0.000001
lcl|FJ616285.1_prot_ACM48080.1_96	UL104;ACM48080.1	150478	152571	-	NA	NA	NA	NA	NA	NA	-	-	0.000000
lcl|FJ616285.1_prot_ACM48081.1_97	UL105;ACM48081.1	152399	155269	+	2	153188-153244;154190-154243	2	153194-153251;154190-154244	NA	NA	ATP-dependent DNA helicase PIF1; ATP binding; helicase activity; Helicase	-	0.000000
lcl|FJ616285.1_prot_ACM48082.1_98	UL111A;ACM48082.1	160158	160847	+	NA	NA	NA	NA	NA	NA	-	-	0.999076
lcl|FJ616285.1_prot_ACM48083.1_99	UL112;ACM48083.1	161072	163274	+	NA	NA	NA	NA	NA	NA	-	-	0.000000
lcl|FJ616285.1_prot_ACM48084.1_100	UL114;ACM48084.1	163444	164196	-	NA	NA	NA	NA	NA	NA	-	-	0.000000
lcl|FJ616285.1_prot_ACM48085.1_101	UL115;ACM48085.1	164168	165004	-	NA	NA	NA	NA	NA	NA	-	-	0.999132
lcl|FJ616285.1_prot_ACM48086.1_102	UL116;ACM48086.1	165004	165951	-	NA	NA	NA	NA	1	165022-165088	-	-	0.974598
lcl|FJ616285.1_prot_ACM48087.1_103	UL117;ACM48087.1	165948	167222	-	NA	NA	NA	NA	NA	NA	-	-	0.000000
lcl|FJ616285.1_prot_AAR31445.2_104	UL119;AAR31445.2	167335	168478	-	1	168244-168309	1	168238-168310	1	168238-168304	-	-	0.998664
lcl|FJ616285.1_prot_AAR31446.1_105	UL120;AAR31446.1	168533	169138	-	1	169049-169114	2	168686-168752;169043-169115	1	169043-169109	-	-	0.859104
lcl|FJ616285.1_prot_AAR31447.1_106	UL121;AAR31447.1	169189	169731	-	1	169618-169677	2	169468-169522;169621-169678	1	169615-169669	-	-	0.999161
lcl|FJ616285.1_prot_AAR31449.1_107	UL122;AAR31449.1	169859	173255	-	NA	NA	1	171335-171398	NA	NA	Cytomegalovirus viral transcription factor IE2	-	0.000000
lcl|FJ616285.1_prot_AAR31448.1_108	UL123;AAR31448.1	171498	173255	-	NA	NA	NA	NA	NA	NA	-	-	0.000000
lcl|FJ616285.1_prot_AAR31450.1_109	UL124;AAR31450.1	173288	173746	+	1	173543-173584	1	173537-173594	NA	NA	Pfam HCMV_UL124	-	0.999168
lcl|FJ616285.1_prot_AAR31451.1_110	UL128;AAR31451.1	175354	176111	-	NA	NA	NA	NA	NA	NA	-	-	0.999155
lcl|FJ616285.1_prot_AAR31453.1_111	UL131A;AAR31453.1	176818	177315	-	NA	NA	NA	NA	NA	NA	-	-	0.999175
lcl|FJ616285.1_prot_AAR31454.1_112	UL132;AAR31454.1	177421	178233	-	2	177454-177498;177661-177738	2	177439-177493;177673-177739	2	177439-177490;177670-177736	Glycoprotein UL132	-	0.988447
lcl|FJ616285.1_prot_AAR31455.1_113	UL148;AAR31455.1	178310	179260	-	1	179177-179245	1	179180-179246	1	179168-179234	-	-	0.999183
lcl|FJ616285.1_prot_AAR31456.1_114	UL147A;AAR31456.1	179329	179556	-	NA	NA	1	179494-179551	1	179503-179551	-	-	0.324026
lcl|FJ616285.1_prot_AAR31457.1_115	UL147;AAR31457.1	179559	180038	-	1	179619-179681	1	179619-179682	NA	NA	chemokine activity; extracellular region; immune response; Small cytokines (intecrine/chemokine), interleukin-8 like	-	0.018424
lcl|FJ616285.1_prot_AAR31458.1_116	UL146;AAR31458.1	180082	180438	-	NA	NA	NA	NA	NA	NA	-	-	0.999212
lcl|FJ616285.1_prot_AAR31459.1_117	UL145;AAR31459.1	180719	181111	-	NA	NA	NA	NA	NA	NA	-	-	0.000006
lcl|FJ616285.1_prot_AAR31460.1_118	UL144;AAR31460.1	181352	181879	-	1	181751-181813	1	181751-181811	1	181748-181814	HCMV TNF alpha-like receptor UL144	HCMV TNF alpha-like receptor UL144	0.999154
lcl|FJ616285.1_prot_AAR31461.1_119	UL142;AAR31461.1	182522	183442	-	1	183338-183382	1	183335-183392	NA	NA	HCMV membrane glycoprotein UL142	HCMV membrane glycoprotein UL142	0.731792
lcl|FJ616285.1_prot_AAR31462.1_120	UL141;AAR31462.1	183515	184531	-	1	184355-184429	1	184355-184415	1	184349-184415	Pfam UL141	Pfam UL141	0.958381
lcl|FJ616285.1_prot_AAR31463.1_121	UL140;AAR31463.1	184824	185399	-	1	184914-184970	1	184899-184968	1	184899-184965	-	-	0.000006
lcl|FJ616285.1_prot_AAR31464.1_122	UL139;AAR31464.1	185581	185952	-	1	185710-185790	1	185710-185791	2	185584-185635;185713-185779	Human Cytomegalovirus UL139 protein	-	0.011466
lcl|FJ616285.1_prot_AAR31465.1_123	UL138;AAR31465.1	186508	187017	-	1	186547-186600	1	186526-186595	1	186535-186601	-	-	0.000012
lcl|FJ616285.1_prot_AAR31466.1_124	UL136;AAR31466.1	187100	187822	-	1	187298-187360	1	187295-187367	1	187292-187358	-	-	0.000053
lcl|FJ616285.1_prot_AAR31467.1_125	UL135;AAR31467.1	187913	188839	-	NA	NA	NA	NA	1	187922-187988	-	-	0.000000
lcl|FJ616285.1_prot_AAR31468.1_126	UL133;AAR31468.1	189016	189792	-	2	189067-189126;189160-189210	2	189058-189121;189157-189211	2	189052-189118;189148-189214	-	-	0.000001
lcl|FJ616285.1_prot_AAR31469.1_127	UL148A;AAR31469.1	189888	190127	-	2	189927-189998;190002-190022	1	189924-189987	1	189915-189981	-	-	0.000000
lcl|FJ616285.1_prot_AAR31470.1_128	UL148B;AAR31470.1	190257	190499	-	1	190278-190346	1	190275-190356	1	190284-190350	-	-	0.000412
lcl|FJ616285.1_prot_AAR31471.1_129	UL148C;AAR31471.1	190586	190819	+	2	190616-190675;190703-190768	2	190604-190679;190715-190769	3	190613-190679;190700-190766;190796-190814	-	-	0.000000
lcl|FJ616285.1_prot_AAR31472.1_130	UL148D;AAR31472.1	191200	191388	+	1	191290-191346	1	191290-191350	1	191290-191356	-	-	0.000012
lcl|FJ616285.1_prot_AAR31473.1_131	UL150;AAR31473.1	191404	193323	-	NA	NA	NA	NA	NA	NA	-	-	0.998592
lcl|FJ616285.1_prot_AFP95705.1_132	UL150A;AFP95705.1	192263	193189	+	NA	NA	NA	NA	NA	NA	-	-	0.000000
lcl|FJ616285.1_prot_ACM48088.1_133	IRS1;ACM48088.1	194965	197526	+	NA	NA	NA	NA	NA	NA	-	-	0.000059
lcl|FJ616285.1_prot_ACM48090.1_134	US2;ACM48090.1	198338	198937	-	1	198824-198892	1	198824-198893	2	198821-198887;198926-198932	HCMV unique short US2 glycoprotein	-	0.264892
lcl|FJ616285.1_prot_ACM48091.1_135	US3;ACM48091.1	199352	199912	-	1	199823-199891	1	199823-199895	1	199835-199901	Cytomegalovirus US3 protein	-	0.999243
lcl|FJ616285.1_prot_ACM48092.1_136	US6;ACM48092.1	200623	201174	-	1	201055-201129	1	201058-201136	1	201061-201127	Viral unique short region 6	-	0.999194
lcl|FJ616285.1_prot_ACM48093.1_137	US7;ACM48093.1	201597	202274	-	1	202101-202199	1	202104-202179	1	202101-202167	CMV US; mitigation of host immune response by virus; integral to host endoplasmic reticulum membrane	-	0.999159
lcl|FJ616285.1_prot_ACM48094.1_138	US8;ACM48094.1	202476	203156	-	1	203013-203072	1	203016-203073	1	203004-203070	CMV US; mitigation of host immune response by virus; integral to host endoplasmic reticulum membrane	-	0.999195
lcl|FJ616285.1_prot_ACM48095.1_139	US9;ACM48095.1	203181	203879	-	1	203769-203846	1	203763-203844	NA	NA	CMV US; mitigation of host immune response by virus; integral to host endoplasmic reticulum membrane	integral to host endoplasmic reticulum membrane	0.533653
lcl|FJ616285.1_prot_ACM48096.1_140	US10;ACM48096.1	204262	204819	-	1	204691-204789	1	204739-204805	2	204643-204709;204739-204805	HCMV unique short US10 glycoprotein	-	0.999007
lcl|FJ616285.1_prot_ACM48097.1_141	US11;ACM48097.1	204895	205542	-	1	205438-205491	1	205444-205504	NA	NA	VIMP; CMV US; mitigation of host immune response by virus; integral to host endoplasmic reticulum membrane	-	0.998968
lcl|FJ616285.1_prot_ACM48098.1_142	US12;ACM48098.1	205728	206573	-	7	205887-205958;205998-206048;206076-206132;206157-206216;206244-206297;206322-206375;206451-206516	7	205887-205959;205995-206049;206070-206133;206151-206220;206241-206307;206325-206388;206451-206520	7	205893-205959;205989-206046;206067-206133;206148-206214;206235-206292;206322-206373;206472-206538	-	-	0.000000
lcl|FJ616285.1_prot_ACM48099.1_143	US13;ACM48099.1	206653	207438	-	7	206752-206820;206866-206913;206941-206994;207019-207078;207109-207165;207199-207255;207298-207357	7	206758-206824;206860-206917;206938-206995;207013-207076;207112-207163;207199-207262;207298-207355	7	206752-206818;206863-206914;206935-206992;207007-207073;207109-207160;207190-207247;207286-207352	-	-	0.000007
lcl|FJ616285.1_prot_ACM48100.1_144	US14;ACM48100.1	207507	208439	-	7	207708-207770;207828-207857;207894-207944;207975-208022;208059-208106;208137-208196;208239-208313	7	207711-207777;207813-207867;207888-207948;207966-208026;208047-208101;208119-208182;208242-208308	5	207708-207774;207888-207945;207966-208023;208113-208179;208239-208305	-	-	0.000138
lcl|FJ616285.1_prot_ACM48101.1_145	US15;ACM48101.1	208484	209272	-	7	208631-208684;208739-208783;208811-208867;208886-208945;208979-209032;209057-209125;209162-209227	7	208634-208697;208733-208784;208802-208862;208883-208943;208979-209033;209054-209114;209159-209216	7	208619-208685;208730-208781;208802-208868;208880-208946;208973-209030;209060-209126;209162-209228	-	-	0.000048
lcl|FJ616285.1_prot_ACM48102.1_146	US16;ACM48102.1	209332	210261	-	7	209470-209535;209596-209646;209716-209766;209806-209859;209890-209946;209980-210027;210079-210132	7	209464-209530;209590-209653;209716-209776;209794-209857;209893-209944;209980-210043;210079-210133	6	209473-209539;209584-209650;209713-209764;209794-209851;209890-209956;210067-210124	-	-	0.000144
lcl|FJ616285.1_prot_ACM48103.1_147	US17;ACM48103.1	210406	211287	-	7	210538-210597;210625-210684;210745-210795;210817-210876;210904-210960;210991-211044;211087-211149	7	210535-210601;210619-210697;210733-210793;210811-210877;210898-210955;210991-211048;211084-211144	7	210532-210598;210619-210685;210730-210787;210808-210874;210904-210970;210985-211036;211081-211147	-	-	0.000066
lcl|FJ616285.1_prot_ACM48104.1_148	US18;ACM48104.1	211555	212379	-	7	211693-211761;211786-211845;211879-211935;211966-212022;212050-212112;212140-212199;212239-212307	7	211693-211759;211780-211840;211876-211939;211960-212026;212044-212104;212140-212194;212254-212317	8	211702-211759;211780-211846;211876-211942;211957-212023;212053-212119;212140-212206;212251-212317;212356-212374	Transmembrane protein HWLF5	-	0.000033
lcl|FJ616285.1_prot_ACM48105.1_149	US19;ACM48105.1	212517	213239	-	7	212589-212657;212736-212771;212808-212864;212889-212945;212979-213038;213069-213110;213177-213224	7	212598-212661;212721-212769;212805-212862;212880-212943;212979-213036;213054-213108;213171-213228	6	212595-212661;212802-212859;212880-212946;212976-213033;213054-213120;213165-213231	Membrane protein US19	-	0.000002
lcl|FJ616285.1_prot_ACM48106.1_150	US20;ACM48106.1	213286	214050	-	7	213367-213435;213475-213528;213553-213609;213640-213690;213721-213777;213805-213876;213904-213966	7	213373-213436;213472-213532;213553-213610;213628-213691;213727-213784;213802-213883;213919-213982	7	213370-213436;213466-213532;213553-213610;213625-213691;213712-213769;213814-213880;213916-213982	Inhibitor of apoptosis-promoting Bax1; Transmembrane protein HWLF3	-	0.000003
lcl|FJ616285.1_prot_ACM48107.1_151	US21;ACM48107.1	214157	214888	-	7	214211-214276;214307-214366;214394-214447;214475-214537;214568-214615;214640-214687;214736-214795	7	214217-214277;214295-214361;214397-214457;214475-214538;214565-214622;214640-214694;214730-214796	8	214193-214259;214304-214370;214391-214457;214469-214535;214556-214607;214637-214688;214727-214793;214838-214883	Membrane protein US21	-	0.000001
lcl|FJ616285.1_prot_ACM48108.1_152	US22;ACM48108.1	215065	216795	-	NA	NA	1	215881-215950	NA	NA	US22 like	-	0.000000
lcl|FJ616285.1_prot_ACM48109.1_153	US23;ACM48109.1	216909	218687	-	NA	NA	NA	NA	NA	NA	-	-	0.000000
lcl|FJ616285.1_prot_ACM48110.1_154	US24;ACM48110.1	218783	220288	-	NA	NA	NA	NA	NA	NA	-	-	0.000000
lcl|FJ616285.1_prot_ACM48111.1_155	US26;ACM48111.1	220922	222733	-	NA	NA	NA	NA	NA	NA	-	-	0.000000
lcl|FJ616285.1_prot_ACM48112.1_156	US27;ACM48112.1	223099	224193	+	7	223207-223275;223312-223371;223414-223491;223549-223611;223675-223746;223792-223866;223912-223995	7	223210-223276;223312-223369;223429-223483;223546-223606;223666-223735;223798-223858;223918-223996	7	223207-223273;223309-223375;223405-223471;223549-223606;223666-223732;223795-223861;223930-223996	HCMV envelope glycoprotein US27	-	0.000002
lcl|FJ616285.1_prot_ACM48113.1_157	US28;ACM48113.1	224401	225465	+	7	224512-224577;224617-224679;224713-224781;224833-224898;224962-225030;225088-225144;225220-225276	7	224512-224575;224611-224683;224701-224770;224833-224899;224959-225028;225088-225151;225217-225283	7	224506-224572;224611-224668;224713-224779;224830-224896;224956-225022;225085-225142;225214-225280	HCMV envelope protein US28	-	0.000002
lcl|FJ616285.1_prot_ACM48114.1_158	US29;ACM48114.1	225628	227016	+	2	225670-225705;226399-226455	2	225664-225724;226393-226450	NA	NA	-	-	0.390636
lcl|FJ616285.1_prot_ACM48115.1_159	US30;ACM48115.1	226820	227869	+	2	226946-226999;227477-227557	2	226946-227003;227468-227549	2	226955-227021;227465-227531	-	-	0.000650
lcl|FJ616285.1_prot_ACM48116.1_160	US31;ACM48116.1	227984	228469	+	NA	NA	NA	NA	NA	NA	-	-	0.000262
lcl|FJ616285.1_prot_ACM48117.1_161	US32;ACM48117.1	228587	229138	+	NA	NA	NA	NA	NA	NA	-	-	0.000092
lcl|FJ616285.1_prot_AFP95706.1_162	US33A;AFP95706.1	229340	229513	+	1	229439-229483	1	229442-229502	NA	NA	protein (some members contain a von Willebrand factor type A (vWA) domain	-	0.000011
lcl|FJ616285.1_prot_ACM48118.1_163	US34;ACM48118.1	229682	230173	+	NA	NA	NA	NA	NA	NA	-	-	0.025609
lcl|FJ616285.1_prot_ACM48119.1_164	US34A;ACM48119.1	230167	230361	+	1	230227-230271	1	230227-230278	2	230209-230275;230356-230356	Herpesvirus US34A protein family	-	0.000123
lcl|FJ616285.1_prot_ACM48120.1_165	TRS1;ACM48120.1	231739	234126	-	NA	NA	NA	NA	NA	NA	-	-	0.000059

## Sheet: Toledo_GU937742.2
ACC	info	Start	End	Strand	pureseqtm_ntrans	pureseqtm	phobius_ntrans	phobius	tmhmm_ntrans	tmhmm	Function	Function from Orthologues	SP
lcl|GU937742.2_prot_AAR31232.2_1	RL1;AAR31232.2	1244	2176	+	NA	NA	NA	NA	NA	NA	-	-	0.000001
lcl|GU937742.2_prot_AAR31233.1_2	RL5A;AAR31233.1	5263	5550	-	NA	NA	NA	NA	NA	NA	-	-	0.000037
lcl|GU937742.2_prot_AAR31234.1_3	RL6;AAR31234.1	5900	6235	-	NA	NA	NA	NA	NA	NA	-	-	0.011082
lcl|GU937742.2_prot_AFP95538.1_4	RL8A;AFP95538.1	7785	8057	-	1	7845-7874	1	7821-7881	1	7827-7884	-	-	0.000002
lcl|GU937742.2_prot_AFP95539.1_5	RL9A;AFP95539.1	8123	8266	-	1	8192-8254	1	8195-8261	1	8195-8261	-	-	0.000006
lcl|GU937742.2_prot_AAR31235.1_6	RL10;AAR31235.1	8477	8983	+	2	8504-8563;8702-8770	1	8702-8771	2	8495-8561;8705-8771	Cytomegalovirus TRL10 protein	-	0.999200
lcl|GU937742.2_prot_AAR31236.1_7	RL11;AAR31236.1	9012	9719	+	1	9561-9626	1	9558-9624	2	9030-9096;9552-9618	-	-	0.999224
lcl|GU937742.2_prot_AAR31237.1_8	RL12;AAR31237.1	9723	10973	+	2	9774-9803;10836-10886	1	10830-10881	1	10827-10878	-	-	0.996332
lcl|GU937742.2_prot_AAR31238.1_9	RL13;AAR31238.1	11085	11714	+	1	11577-11630	1	11574-11634	1	11568-11634	-	host cell endoplasmic reticulum	0.000000
lcl|GU937742.2_prot_AAR31239.1_10	UL1;AAR31239.1	11821	12495	+	2	11851-11916;12385-12444	2	11848-11914;12379-12439	2	11845-11911;12373-12439	carcinoembryonic antigen-related cell adhesion molecule	-	0.008553
lcl|GU937742.2_prot_AAR31240.1_11	UL2;AAR31240.1	12876	13058	-	1	12981-13034	1	12981-13041	1	12975-13041	UL2 protein	-	0.000006
lcl|GU937742.2_prot_AAR31241.1_12	UL4;AAR31241.1	13485	13937	+	NA	NA	NA	NA	1	13518-13584	host cell endoplasmic reticulum	-	0.917930
lcl|GU937742.2_prot_AAR31242.1_13	UL5;AAR31242.1	14028	14528	+	1	14358-14423	1	14349-14430	2	14361-14427;14514-14523	-	-	0.320262
lcl|GU937742.2_prot_AAR31243.1_14	UL6;AAR31243.1	14632	15474	+	2	14782-14802;15334-15399	1	15346-15409	1	15340-15406	-	-	0.018289
lcl|GU937742.2_prot_AAR31245.2_15	UL8;AAR31245.2	15532	16608	+	2	15601-15654;16375-16428	2	15610-15667;16372-16432	2	15592-15658;16357-16423	HCMV CEACAM1-like protein	-	0.000048
lcl|GU937742.2_prot_AAR31244.1_16	UL7;AAR31244.1	15532	16200	+	2	15601-15657;16120-16176	2	15610-15667;16111-16171	2	15592-15658;16114-16180	HCMV CEACAM1-like protein	-	0.000048
lcl|GU937742.2_prot_AAR31246.1_17	UL10;AAR31246.1	17439	18215	+	1	18072-18128	1	18072-18123	1	18069-18120	-	-	0.000075
lcl|GU937742.2_prot_AAR31247.1_18	UL11;AAR31247.1	18308	19126	+	2	18344-18400;19001-19051	2	18344-18392;18992-19049	1	18980-19046	HCMV protein UL11	HCMV protein UL11; host cell endoplasmic reticulum	0.009755
lcl|GU937742.2_prot_AAR31248.2_19	UL13;AAR31248.2	19324	20745	+	NA	NA	NA	NA	NA	NA	-	-	0.985353
lcl|GU937742.2_prot_ADD39076.1_20	UL14;ADD39076.1	20895	21878	+	1	21696-21752	1	21693-21753	NA	NA	Herpes-like virus membrane glycoprotein UL141	-	0.997879
lcl|GU937742.2_prot_ADD39077.1_21	UL15A;ADD39077.1	21891	22199	+	1	22134-22184	1	22131-22182	1	22128-22182	-	-	0.000384
lcl|GU937742.2_prot_ADD39078.1_22	UL16;ADD39078.1	22423	23115	+	1	22993-23043	1	22993-23047	1	22990-23041	HCMV immunoevasion protein	-	0.997690
lcl|GU937742.2_prot_ADD39079.1_23	UL17;ADD39079.1	23223	23537	+	NA	NA	NA	NA	NA	NA	-	-	0.000154
lcl|GU937742.2_prot_ADD39080.1_24	UL18;ADD39080.1	23646	24752	+	2	23673-23705;24633-24695	1	24618-24684	2	24618-24684;24747-24747	Immunoglobulin C1-set domain	antigen processing and presentation of peptide antigen via MHC class I; MHC class I antigen	0.158476
lcl|GU937742.2_prot_ADD39081.1_25	UL19;ADD39081.1	24749	25045	+	NA	NA	NA	NA	NA	NA	-	-	0.000000
lcl|GU937742.2_prot_ADD39082.1_26	UL20;ADD39082.1	25307	26329	+	2	25880-25936;25976-26056	2	25877-25937;25973-26054	2	25874-25940;25985-26051	Cytomegalovirus UL20	-	0.159674
lcl|GU937742.2_prot_ADD39083.1_27	UL21A;ADD39083.1	26474	26845	-	NA	NA	NA	NA	NA	NA	-	-	0.000000
lcl|GU937742.2_prot_ADD39084.1_28	UL22A;ADD39084.1	27114	27514	+	NA	NA	NA	NA	1	27126-27177	Cytomegalovirus UL20A protein	-	0.999095
lcl|GU937742.2_prot_ADD39085.1_29	UL23;ADD39085.1	27881	28735	-	NA	NA	NA	NA	NA	NA	-	-	0.000000
lcl|GU937742.2_prot_ADD39086.2_30	UL24;ADD39086.2	28951	30027	-	NA	NA	NA	NA	NA	NA	-	-	0.000001
lcl|GU937742.2_prot_ADD39087.1_31	UL25;ADD39087.1	30075	32045	+	NA	NA	NA	NA	NA	NA	-	-	0.000006
lcl|GU937742.2_prot_ADD39088.1_32	UL26;ADD39088.1	32234	32800	-	NA	NA	NA	NA	NA	NA	-	-	0.000000
lcl|GU937742.2_prot_ADD39089.1_33	UL27;ADD39089.1	32856	34682	-	NA	NA	NA	NA	NA	NA	-	-	0.000000
lcl|GU937742.2_prot_ADD39090.1_34	UL29;ADD39090.1	34779	37030	-	NA	NA	NA	NA	NA	NA	-	-	0.000000
lcl|GU937742.2_prot_ADD39091.1_35	UL30;ADD39091.1	37160	37525	-	NA	NA	NA	NA	NA	NA	-	-	0.000000
lcl|GU937742.2_prot_AGL39530.1_36	UL30A;AGL39530.1	37571	37810	-	NA	NA	NA	NA	NA	NA	-	-	0.000000
lcl|GU937742.2_prot_ADD39092.1_37	UL31;ADD39092.1	38004	39791	+	NA	NA	NA	NA	NA	NA	-	-	0.000009
lcl|GU937742.2_prot_ADD39093.1_38	UL32;ADD39093.1	39872	43021	-	NA	NA	NA	NA	NA	NA	-	-	0.000000
lcl|GU937742.2_prot_ADD39094.1_39	UL33;ADD39094.1	43092	44450	+	7	43188-43262;43317-43373;43413-43472;43533-43595;43713-43781;43824-43892;43962-44030	7	43197-43269;43332-43383;43419-43473;43533-43593;43722-43785;43821-43902;43962-44019	6	43185-43251;43314-43380;43410-43467;43530-43596;43713-43779;43818-43884	Cytomegalovirus G-protein coupled receptor UL33	-	0.000001
lcl|GU937742.2_prot_ADD39095.1_40	UL34;ADD39095.1	44818	46041	+	NA	NA	NA	NA	NA	NA	-	-	0.000333
lcl|GU937742.2_prot_ADD39096.1_41	UL35;ADD39096.1	46120	48045	+	NA	NA	NA	NA	NA	NA	-	-	0.000000
lcl|GU937742.2_prot_ADD39097.1_42	UL36;ADD39097.1	48271	49809	-	NA	NA	NA	NA	NA	NA	-	-	0.000000
lcl|GU937742.2_prot_ADD39098.1_43	UL37;ADD39098.1	49943	52741	-	3	49964-50011;50480-50512;51236-51316	2	49961-50018;51242-51320	2	49955-50006;51239-51305	UL37 HCMV immediate early glycoprotein	-	0.000000
lcl|GU937742.2_prot_ADD39099.1_44	UL38;ADD39099.1	51162	52157	-	NA	NA	NA	NA	NA	NA	-	-	0.000000
lcl|GU937742.2_prot_ADD39100.1_45	UL40;ADD39100.1	53253	53918	-	NA	NA	NA	NA	NA	NA	-	-	0.249287
lcl|GU937742.2_prot_ADD39101.1_46	UL41A;ADD39101.1	54080	54316	-	1	54137-54205	1	54143-54218	1	54137-54203	Herpesvirus UL41A	-	0.000001
lcl|GU937742.2_prot_ADD39102.1_47	UL42;ADD39102.1	54422	54790	-	1	54683-54742	1	54680-54749	1	54680-54746	Pfam UL42; HCMV UL42	-	0.000000
lcl|GU937742.2_prot_ADD39103.1_48	UL43;ADD39103.1	54854	56125	-	NA	NA	NA	NA	NA	NA	-	-	0.000001
lcl|GU937742.2_prot_ADD39104.1_49	UL44;ADD39104.1	56172	57473	-	NA	NA	NA	NA	NA	NA	-	-	0.000002
lcl|GU937742.2_prot_ADD39105.1_50	UL45;ADD39105.1	57614	60334	-	NA	NA	NA	NA	NA	NA	-	-	0.000002
lcl|GU937742.2_prot_ADD39106.1_51	UL46;ADD39106.1	60481	61353	-	NA	NA	NA	NA	NA	NA	-	-	0.000000
lcl|GU937742.2_prot_ADD39107.1_52	UL47;ADD39107.1	61352	64303	+	1	62615-62680	1	62621-62681	NA	NA	virion assembly; Herpes virus tegument protein U30	-	0.000000
lcl|GU937742.2_prot_ADD39108.1_53	UL48;ADD39108.1	64300	71028	+	NA	NA	NA	NA	NA	NA	-	-	0.000001
lcl|GU937742.2_prot_ADD39109.1_54	UL48A;ADD39109.1	71147	71374	-	NA	NA	NA	NA	NA	NA	-	-	0.000000
lcl|GU937742.2_prot_ADD39110.1_55	UL49;ADD39110.1	71367	73079	-	NA	NA	1	72357-72426	1	71769-71835	viral process; viral tegument; UL49 family	-	0.000001
lcl|GU937742.2_prot_ADD39111.1_56	UL50;ADD39111.1	73036	74232	-	1	74134-74175	1	74113-74182	1	74113-74179	Herpesvirus virion protein U34	-	0.000000
lcl|GU937742.2_prot_ADD39112.1_57	UL51;ADD39112.1	74254	74727	-	NA	NA	NA	NA	NA	NA	-	-	0.000001
lcl|GU937742.2_prot_ADD39113.1_58	UL52;ADD39113.1	74765	76768	+	NA	NA	NA	NA	NA	NA	-	-	0.000000
lcl|GU937742.2_prot_ADD39114.1_59	UL53;ADD39114.1	76761	77891	+	NA	NA	NA	NA	NA	NA	-	-	0.000000
lcl|GU937742.2_prot_ADD39115.1_60	UL54;ADD39115.1	77869	81597	-	NA	NA	NA	NA	NA	NA	-	-	0.000000
lcl|GU937742.2_prot_ADD39116.1_61	UL55;ADD39116.1	81738	84455	-	2	83907-83951;83994-84050	1	83988-84048	3	81750-81807;83904-83961;83982-84048	Herpesvirus Glycoprotein B; Herpesvirus Glycoprotein B PH-like domain	-	0.921636
lcl|GU937742.2_prot_ADD39117.1_62	UL56;ADD39117.1	84418	86970	-	NA	NA	NA	NA	NA	NA	-	-	0.000000
lcl|GU937742.2_prot_ADD39118.1_63	UL57;ADD39118.1	87537	91244	-	NA	NA	NA	NA	NA	NA	-	-	0.000007
lcl|GU937742.2_prot_ADD39119.1_64	UL69;ADD39119.1	99159	101378	-	NA	NA	NA	NA	NA	NA	-	-	0.000000
lcl|GU937742.2_prot_ADD39120.1_65	UL70;ADD39120.1	101478	104318	-	NA	NA	NA	NA	NA	NA	-	-	0.000001
lcl|GU937742.2_prot_ADD39121.1_66	UL71;ADD39121.1	104334	105419	+	NA	NA	NA	NA	NA	NA	-	-	0.000000
lcl|GU937742.2_prot_ACS93332.2_67	UL72;ACS93332.2	105500	106666	-	NA	NA	NA	NA	NA	NA	-	-	0.000000
lcl|GU937742.2_prot_ACS93333.1_68	UL73;ACS93333.1	106682	107089	+	1	106982-107047	1	106982-107039	1	106979-107036	Envelope glycoprotein gpUL73	UL73 viral envelope glycoprotein	0.998994
lcl|GU937742.2_prot_ACS93334.1_69	UL74;ACS93334.1	107061	108455	-	NA	NA	NA	NA	1	107097-107163	Herpes UL74 glycoproteins	-	0.996726
lcl|GU937742.2_prot_ACS93336.2_70	UL74A;ACS93336.2	107773	108659	+	1	107818-107883	1	107809-107878	1	107809-107875	-	-	0.000001
lcl|GU937742.2_prot_ACS93335.2_71	UL75;ACS93335.2	108831	111062	-	1	110988-111044	1	110988-111042	1	110985-111042	Herpesvirus glycoprotein H; Herpesvirus glycoprotein H C-terminal domain; Herpesvirus glycoprotein H main domain	-	0.998958
lcl|GU937742.2_prot_ADD39122.1_72	UL76;ADD39122.1	111257	112234	+	1	111380-111409	1	111371-111425	NA	NA	Herpes virus protein UL24	-	0.000023
lcl|GU937742.2_prot_ADD39123.1_73	UL77;ADD39123.1	111837	113783	+	NA	NA	NA	NA	1	113736-113778	viral capsid; Herpesvirus UL25 family; viral genome packaging	-	0.000000
lcl|GU937742.2_prot_ADD39124.1_74	UL78;ADD39124.1	113872	115167	+	7	114001-114069;114097-114177;114196-114273;114340-114390;114469-114528;114571-114636;114712-114762	7	113998-114067;114103-114169;114205-114268;114331-114400;114478-114538;114559-114625;114706-114769	6	113995-114061;114097-114154;114199-114265;114328-114394;114469-114535;114556-114622	Envelope protein UL78	-	0.000008
lcl|GU937742.2_prot_ADD39125.1_75	UL79;ADD39125.1	115222	116109	-	NA	NA	NA	NA	NA	NA	-	-	0.000000
lcl|GU937742.2_prot_ADD39126.1_76	UL80;ADD39126.1	116146	118275	+	NA	NA	NA	NA	NA	NA	-	-	0.000007
lcl|GU937742.2_prot_ADD39127.1_77	UL80.5;ADD39127.1	117151	118275	+	NA	NA	NA	NA	NA	NA	-	-	0.000200
lcl|GU937742.2_prot_ADD39128.1_78	UL82;ADD39128.1	118437	120119	-	NA	NA	NA	NA	NA	NA	-	-	0.000000
lcl|GU937742.2_prot_ADD39129.1_79	UL83;ADD39129.1	120309	121994	-	NA	NA	NA	NA	NA	NA	-	-	0.000000
lcl|GU937742.2_prot_ADD39130.1_80	UL84;ADD39130.1	122261	124021	-	NA	NA	NA	NA	NA	NA	-	-	0.000010
lcl|GU937742.2_prot_ADD39131.1_81	UL85;ADD39131.1	124053	124973	-	NA	NA	NA	NA	NA	NA	-	-	0.000000
lcl|GU937742.2_prot_ADD39132.1_82	UL86;ADD39132.1	125135	129247	-	NA	NA	NA	NA	NA	NA	-	-	0.000002
lcl|GU937742.2_prot_ADD39133.1_83	UL87;ADD39133.1	129307	132129	+	NA	NA	NA	NA	NA	NA	-	-	0.000000
lcl|GU937742.2_prot_ADD39134.1_84	UL88;ADD39134.1	132126	133415	+	NA	NA	NA	NA	NA	NA	-	-	0.000000
lcl|GU937742.2_prot_ADD39135.1_85	UL89;ADD39135.1	133412	139337	-	2	133898-133963;134072-134131	2	133898-133961;134072-134138	2	133892-133958;134069-134135	Probable D packing protein, C-terminus; DNA packaging; Probable DNA packing protein, C-terminus	-	0.000000
lcl|GU937742.2_prot_ADD39136.1_86	UL91;ADD39136.1	134784	135119	+	NA	NA	NA	NA	NA	NA	-	-	0.000000
lcl|GU937742.2_prot_ADD39137.1_87	UL92;ADD39137.1	135089	135694	+	NA	NA	NA	NA	NA	NA	-	-	0.000000
lcl|GU937742.2_prot_ADD39138.1_88	UL93;ADD39138.1	135660	137444	+	NA	NA	NA	NA	NA	NA	-	-	0.000000
lcl|GU937742.2_prot_ADD39139.1_89	UL94;ADD39139.1	137302	138339	+	NA	NA	NA	NA	NA	NA	-	-	0.000000
lcl|GU937742.2_prot_ADD39140.1_90	UL95;ADD39140.1	139336	140931	+	NA	NA	NA	NA	NA	NA	-	-	0.000000
lcl|GU937742.2_prot_ADD39141.1_91	UL96;ADD39141.1	140928	141311	+	NA	NA	NA	NA	NA	NA	-	-	0.000000
lcl|GU937742.2_prot_ADD39142.1_92	UL97;ADD39142.1	141432	143555	+	NA	NA	NA	NA	NA	NA	-	-	0.000000
lcl|GU937742.2_prot_ADD39143.2_93	UL98;ADD39143.2	143649	145403	+	NA	NA	NA	NA	NA	NA	-	-	0.000000
lcl|GU937742.2_prot_ADD39144.1_94	UL99;ADD39144.1	145340	145912	+	NA	NA	NA	NA	NA	NA	-	-	0.000000
lcl|GU937742.2_prot_ADD39145.1_95	UL100;ADD39145.1	146172	147293	-	8	146223-146270;146400-146477;146541-146594;146631-146687;146772-146840;146880-146945;146973-147029;147072-147131	8	146208-146274;146397-146472;146535-146595;146631-146688;146775-146850;146886-146952;146973-147033;147069-147129	8	146208-146274;146400-146466;146526-146592;146622-146688;146772-146838;146883-146949;146970-147021;147066-147132	Herpesviridae envelope glycoprotein M	-	0.000000
lcl|GU937742.2_prot_ADD39146.1_96	UL102;ADD39146.1	147471	150092	+	NA	NA	NA	NA	NA	NA	-	-	0.000002
lcl|GU937742.2_prot_ADD39147.1_97	UL103;ADD39147.1	150257	151006	-	NA	NA	NA	NA	NA	NA	-	-	0.000001
lcl|GU937742.2_prot_ADD39148.1_98	UL104;ADD39148.1	150954	153047	-	NA	NA	NA	NA	NA	NA	-	-	0.000000
lcl|GU937742.2_prot_AAR31532.2_99	UL105;AAR31532.2	152875	155745	+	2	153664-153720;154666-154719	2	153670-153727;154666-154720	NA	NA	Helicase; ATP-dependent DNA helicase PIF1; helicase activity; ATP binding	-	0.000000
lcl|GU937742.2_prot_AAR31534.1_100	UL111A;AAR31534.1	160639	161325	+	NA	NA	NA	NA	NA	NA	-	-	0.999129
lcl|GU937742.2_prot_AAR31533.2_101	UL112;AAR31533.2	161550	163761	+	NA	NA	NA	NA	NA	NA	-	-	0.000000
lcl|GU937742.2_prot_ADD39149.1_102	UL114;ADD39149.1	163934	164686	-	NA	NA	NA	NA	NA	NA	-	-	0.000000
lcl|GU937742.2_prot_ADD39150.1_103	UL115;ADD39150.1	164658	165494	-	NA	NA	NA	NA	1	164676-164742	Envelope glycoprotein L	-	0.999106
lcl|GU937742.2_prot_ADD39151.1_104	UL116;ADD39151.1	165494	166396	-	NA	NA	NA	NA	NA	NA	-	-	0.983923
lcl|GU937742.2_prot_ADD39152.1_105	UL117;ADD39152.1	166393	167670	-	NA	NA	NA	NA	NA	NA	-	-	0.000000
lcl|GU937742.2_prot_AAR31501.2_106	UL119;AAR31501.2	167783	168925	-	1	168689-168754	1	168683-168755	1	168683-168749	-	-	0.998529
lcl|GU937742.2_prot_AAR31502.1_107	UL120;AAR31502.1	168980	169573	-	1	169481-169549	1	169478-169544	2	168998-169064;169478-169544	-	-	0.985439
lcl|GU937742.2_prot_AAR31503.1_108	UL121;AAR31503.1	169624	170166	-	1	170053-170112	2	169903-169957;170056-170113	2	169651-169717;170050-170104	-	-	0.999186
lcl|GU937742.2_prot_AAR31505.1_109	UL122;AAR31505.1	170294	173699	-	NA	NA	1	171773-171836	NA	NA	Cytomegalovirus viral transcription factor IE2	-	0.000000
lcl|GU937742.2_prot_AAR31504.1_110	UL123;AAR31504.1	171934	173699	-	NA	NA	NA	NA	NA	NA	-	-	0.000000
lcl|GU937742.2_prot_AAR31506.1_111	UL124;AAR31506.1	173732	174190	+	1	173987-174028	1	173981-174038	NA	NA	Pfam HCMV_UL124	-	0.999191
lcl|GU937742.2_prot_AAR31523.1_112	UL133;AAR31523.1	176053	176826	+	2	176107-176163;176194-176247	2	176095-176158;176194-176248	2	176089-176155;176185-176251	-	-	0.000001
lcl|GU937742.2_prot_AAR31522.1_113	UL135;AAR31522.1	177003	177929	+	1	177021-177080	1	177021-177081	1	177012-177078	-	-	0.000000
lcl|GU937742.2_prot_AAR31521.1_114	UL136;AAR31521.1	178020	178742	+	1	178218-178280	1	178215-178287	1	178212-178278	-	-	0.000058
lcl|GU937742.2_prot_AAR31520.1_115	UL138;AAR31520.1	178825	179334	+	1	178864-178917	1	178843-178912	1	178852-178918	-	-	0.000012
lcl|GU937742.2_prot_AAR31519.1_116	UL139;AAR31519.1	179897	180304	+	1	180065-180142	1	180059-180140	1	180071-180137	Human Cytomegalovirus UL139 protein	-	0.663078
lcl|GU937742.2_prot_AAR31518.1_117	UL140;AAR31518.1	180486	181061	+	1	180576-180635	1	180561-180630	1	180561-180627	-	-	0.000008
lcl|GU937742.2_prot_AAR31517.1_118	UL141;AAR31517.1	181360	182376	+	1	182200-182274	1	182200-182260	1	182194-182260	Pfam UL141	-	0.958381
lcl|GU937742.2_prot_AAR31516.1_119	UL142;AAR31516.1	182449	183369	+	1	183262-183309	1	183262-183319	NA	NA	HCMV membrane glycoprotein UL142	-	0.905446
lcl|GU937742.2_prot_AAR31515.1_120	UL144;AAR31515.1	184009	184539	+	1	184411-184473	1	184411-184471	1	184408-184474	HCMV TNF alpha-like receptor UL144	Poxvirus tumor necrosis factor receptor II	0.999229
lcl|GU937742.2_prot_AAR31514.1_121	UL145;AAR31514.1	184780	185172	+	NA	NA	NA	NA	NA	NA	-	-	0.000006
lcl|GU937742.2_prot_AAR31513.1_122	UL146;AAR31513.1	185453	185806	+	NA	NA	NA	NA	NA	NA	-	-	0.999225
lcl|GU937742.2_prot_AAR31512.1_123	UL147;AAR31512.1	185871	186350	+	1	185934-185990	1	185931-185994	1	185928-185994	Small cytokines (intecrine/chemokine), interleukin-8 like; chemokine activity; immune response; extracellular region	-	0.013168
lcl|GU937742.2_prot_AAR31511.1_124	UL147A;AAR31511.1	186353	186580	+	NA	NA	1	186518-186575	1	186527-186575	-	-	0.300648
lcl|GU937742.2_prot_AAR31510.1_125	UL148;AAR31510.1	186649	187599	+	1	187516-187584	1	187519-187585	1	187507-187573	-	-	0.999186
lcl|GU937742.2_prot_AAO11765.2_126	UL132;AAO11765.2	187676	188488	+	1	187910-187987	1	187928-187997	1	187925-187991	Glycoprotein UL132	-	0.998919
lcl|GU937742.2_prot_AAO11766.1_127	UL131A;AAO11766.1	188594	189091	+	NA	NA	NA	NA	NA	NA	-	-	0.999188
lcl|GU937742.2_prot_AAR31507.1_128	UL130;AAR31507.1	189112	189756	+	NA	NA	NA	NA	NA	NA	-	-	0.999119
lcl|GU937742.2_prot_AAO11769.1_129	UL148A;AAO11769.1	190360	190602	-	1	190402-190497	1	190396-190462	1	190387-190453	-	-	0.000000
lcl|GU937742.2_prot_AAR31525.1_130	UL148B;AAR31525.1	190732	190974	-	1	190753-190824	1	190750-190831	1	190759-190825	-	-	0.000387
lcl|GU937742.2_prot_AAR31526.1_131	UL148C;AAR31526.1	191058	191291	+	2	191088-191147;191172-191240	2	191076-191151;191187-191241	3	191085-191151;191172-191238;191268-191286	-	-	0.000000
lcl|GU937742.2_prot_AAR31527.1_132	UL148D;AAR31527.1	191673	191861	+	1	191763-191819	1	191763-191823	1	191763-191829	-	-	0.000011
lcl|GU937742.2_prot_AAR31528.1_133	UL150;AAR31528.1	191877	193796	-	NA	NA	NA	NA	NA	NA	-	-	0.998976
lcl|GU937742.2_prot_AFP95540.1_134	UL150A;AFP95540.1	192736	193662	+	NA	NA	NA	NA	NA	NA	-	-	0.000000
lcl|GU937742.2_prot_ADD39153.1_135	IRS1;ADD39153.1	195534	198110	+	NA	NA	NA	NA	NA	NA	-	-	0.000037
lcl|GU937742.2_prot_ADD39154.1_136	US1;ADD39154.1	198134	198604	-	NA	NA	NA	NA	NA	NA	-	-	0.000000
lcl|GU937742.2_prot_ADD39155.1_137	US2;ADD39155.1	198922	199521	-	1	199408-199476	1	199408-199477	2	199405-199471;199510-199516	HCMV unique short US2 glycoprotein	-	0.225387
lcl|GU937742.2_prot_ADD39156.1_138	US3;ADD39156.1	199936	200496	-	1	200407-200475	1	200407-200479	1	200419-200485	Cytomegalovirus US3 protein	-	0.999243
lcl|GU937742.2_prot_ADD39157.1_139	US6;ADD39157.1	201209	201760	-	1	201641-201715	1	201644-201722	1	201647-201713	Viral unique short region 6	-	0.999178
lcl|GU937742.2_prot_ADD39158.1_140	US7;ADD39158.1	202186	202863	-	1	202693-202791	1	202693-202768	1	202690-202756	CMV US; integral to host endoplasmic reticulum membrane; mitigation of host immune response by virus	-	0.999127
lcl|GU937742.2_prot_ADD39159.1_141	US8;ADD39159.1	203066	203749	-	1	203606-203668	1	203609-203666	1	203597-203663	CMV US; integral to host endoplasmic reticulum membrane; mitigation of host immune response by virus	-	0.999087
lcl|GU937742.2_prot_ADD39160.1_142	US9;ADD39160.1	203774	204472	-	1	204362-204439	1	204356-204437	NA	NA	CMV US; integral to host endoplasmic reticulum membrane; mitigation of host immune response by virus	-	0.533653
lcl|GU937742.2_prot_ADD39161.1_143	US10;ADD39161.1	204855	205412	-	1	205284-205382	1	205332-205398	2	205236-205302;205332-205398	HCMV unique short US10 glycoprotein	-	0.999078
lcl|GU937742.2_prot_ADD39162.1_144	US11;ADD39162.1	205488	206135	-	1	206031-206084	1	206037-206097	NA	NA	VIMP; CMV US; integral to host endoplasmic reticulum membrane; mitigation of host immune response by virus	-	0.999025
lcl|GU937742.2_prot_ADD39163.1_145	US12;ADD39163.1	206324	207169	-	7	206483-206554;206594-206644;206672-206728;206753-206812;206840-206893;206918-206971;207047-207112	7	206483-206555;206591-206645;206666-206729;206747-206816;206837-206903;206921-206984;207047-207116	7	206489-206555;206585-206642;206663-206729;206744-206810;206831-206888;206918-206969;207068-207134	-	-	0.000000
lcl|GU937742.2_prot_ADD39164.1_146	US13;ADD39164.1	207249	208034	-	7	207348-207416;207462-207509;207537-207590;207615-207674;207705-207761;207795-207851;207894-207953	7	207354-207420;207456-207513;207534-207591;207609-207672;207708-207759;207795-207858;207894-207951	7	207348-207414;207459-207510;207531-207588;207603-207669;207705-207756;207786-207843;207882-207948	-	-	0.000007
lcl|GU937742.2_prot_ADD39165.1_147	US14;ADD39165.1	208103	209035	-	7	208304-208366;208430-208453;208490-208540;208571-208618;208655-208702;208733-208792;208835-208912	7	208307-208373;208409-208463;208484-208544;208562-208622;208643-208697;208715-208778;208838-208904	5	208304-208370;208484-208541;208562-208619;208709-208775;208835-208901	-	-	0.000138
lcl|GU937742.2_prot_ADD39166.1_148	US15;ADD39166.1	209080	209868	-	7	209230-209280;209338-209379;209407-209466;209482-209541;209575-209628;209653-209721;209758-209823	7	209230-209293;209329-209380;209398-209458;209479-209539;209575-209629;209650-209710;209755-209812	7	209215-209281;209326-209377;209398-209464;209476-209542;209569-209626;209656-209722;209758-209824	-	-	0.000064
lcl|GU937742.2_prot_ADD39167.1_149	US16;ADD39167.1	209928	210857	-	7	210066-210131;210192-210242;210312-210362;210402-210455;210486-210542;210576-210623;210675-210728	7	210060-210126;210186-210249;210312-210372;210390-210453;210489-210540;210576-210639;210675-210729	6	210069-210135;210180-210246;210309-210360;210390-210447;210486-210552;210663-210720	-	-	0.000144
lcl|GU937742.2_prot_ADD39168.1_150	US17;ADD39168.1	211002	211883	-	7	211134-211193;211221-211280;211341-211391;211413-211472;211500-211556;211587-211640;211683-211745	7	211131-211197;211215-211293;211329-211389;211407-211473;211494-211551;211587-211644;211680-211740	7	211128-211194;211215-211281;211326-211383;211404-211470;211500-211566;211581-211632;211677-211743	-	-	0.000066
lcl|GU937742.2_prot_ADD39169.1_151	US18;ADD39169.1	212151	212975	-	7	212289-212357;212382-212441;212475-212531;212562-212618;212646-212708;212736-212795;212835-212903	7	212289-212355;212376-212436;212472-212535;212556-212622;212640-212700;212736-212790;212850-212913	8	212298-212355;212376-212442;212472-212538;212553-212619;212649-212715;212736-212802;212847-212913;212952-212970	Transmembrane protein HWLF5	-	0.000033
lcl|GU937742.2_prot_ADD39170.1_152	US19;ADD39170.1	213113	213835	-	7	213185-213253;213332-213370;213404-213460;213482-213544;213575-213634;213665-213706;213773-213820	7	213194-213257;213317-213365;213401-213458;213476-213539;213575-213632;213650-213704;213767-213824	6	213191-213257;213398-213455;213476-213542;213572-213629;213650-213716;213761-213827	Membrane protein US19	-	0.000002
lcl|GU937742.2_prot_ADD39171.1_153	US20;ADD39171.1	213882	214646	-	7	213963-214031;214071-214124;214149-214205;214236-214286;214317-214373;214401-214472;214500-214562	7	213969-214032;214068-214128;214149-214206;214224-214287;214323-214380;214398-214479;214515-214578	7	213966-214032;214062-214128;214149-214206;214221-214287;214308-214365;214410-214476;214512-214578	Transmembrane protein HWLF3; Inhibitor of apoptosis-promoting Bax1	-	0.000003
lcl|GU937742.2_prot_ADD39172.1_154	US21;ADD39172.1	214753	215484	-	7	214807-214872;214903-214962;214990-215043;215071-215133;215164-215211;215236-215283;215332-215394	7	214813-214873;214891-214957;214993-215053;215071-215134;215161-215218;215236-215290;215326-215392	8	214789-214855;214900-214966;214987-215053;215065-215131;215152-215203;215233-215284;215323-215389;215434-215479	Membrane protein US21	-	0.000001
lcl|GU937742.2_prot_ADD39173.1_155	US22;ADD39173.1	215661	217391	-	NA	NA	1	216477-216546	NA	NA	US22 like	-	0.000000
lcl|GU937742.2_prot_ADD39174.1_156	US23;ADD39174.1	217505	219280	-	NA	NA	NA	NA	NA	NA	-	-	0.000000
lcl|GU937742.2_prot_ADD39175.1_157	US24;ADD39175.1	219376	220881	-	NA	NA	NA	NA	NA	NA	-	-	0.000000
lcl|GU937742.2_prot_ADD39176.1_158	US26;ADD39176.1	221515	223326	-	NA	NA	NA	NA	NA	NA	-	-	0.000000
lcl|GU937742.2_prot_ADD39177.1_159	US27;ADD39177.1	223692	224786	+	7	223800-223868;223905-223964;224013-224084;224142-224204;224268-224339;224385-224462;224502-224585	7	223803-223869;223905-223962;224022-224076;224139-224199;224259-224328;224391-224451;224511-224589	7	223800-223866;223902-223959;224004-224070;224133-224199;224259-224325;224388-224454;224523-224589	HCMV envelope glycoprotein US27	-	0.000002
lcl|GU937742.2_prot_ADD39178.1_160	US28;ADD39178.1	224994	226058	+	7	225105-225170;225210-225272;225306-225374;225426-225491;225555-225623;225681-225737;225813-225869	7	225105-225168;225204-225276;225294-225363;225426-225492;225552-225621;225681-225744;225810-225876	7	225099-225165;225204-225261;225306-225372;225423-225489;225549-225615;225678-225735;225807-225873	HCMV envelope protein US28	-	0.000002
lcl|GU937742.2_prot_ADD39179.1_161	US29;ADD39179.1	226221	227609	+	2	226263-226301;226992-227045	2	226257-226317;226986-227043	NA	NA	-	-	0.366410
lcl|GU937742.2_prot_ADD39180.1_162	US30;ADD39180.1	227413	228462	+	2	227542-227589;228070-228150	2	227539-227596;228061-228142	2	227548-227614;228058-228124	-	-	0.000602
lcl|GU937742.2_prot_ADD39181.1_163	US31;ADD39181.1	228577	229062	+	NA	NA	NA	NA	NA	NA	-	-	0.000262
lcl|GU937742.2_prot_ADD39182.1_164	US32;ADD39182.1	229180	229731	+	NA	NA	NA	NA	NA	NA	-	-	0.000092
lcl|GU937742.2_prot_AFP95541.1_165	US33A;AFP95541.1	229933	230106	+	1	230032-230076	1	230035-230095	NA	NA	protein (some members contain a von Willebrand factor type A (vWA) domain	-	0.000011
lcl|GU937742.2_prot_ADD39183.1_166	US34;ADD39183.1	230275	230766	+	NA	NA	NA	NA	NA	NA	-	-	0.025609
lcl|GU937742.2_prot_ADD39184.1_167	US34A;ADD39184.1	230760	230954	+	1	230820-230864	1	230820-230871	2	230802-230868;230949-230949	Herpesvirus US34A protein family	-	0.000123
lcl|GU937742.2_prot_ADD39185.1_168	TRS1;ADD39185.1	231948	234350	-	NA	NA	NA	NA	NA	NA	-	-	0.000037

## Sheet: TR_KF021605.1
ACC	info	Start	End	Strand	pureseqtm_ntrans	pureseqtm	phobius_ntrans	phobius	tmhmm_ntrans	tmhmm	Function	Function from Orthologues	SP
lcl|KF021605.1_prot_AGL96597.1_1	RL1;AGL96597.1	1463	2395	+	NA	NA	NA	NA	NA	NA	-	-	0.000004
lcl|KF021605.1_prot_AGL96598.1_2	RL5A;AGL96598.1	5470	5757	-	NA	NA	NA	NA	NA	NA	-	-	0.000169
lcl|KF021605.1_prot_AGL96599.1_3	RL6;AGL96599.1	6104	6439	-	NA	NA	NA	NA	NA	NA	-	-	0.006024
lcl|KF021605.1_prot_AGL96763.1_4	RL8A;AGL96763.1	7991	8263	-	1	8051-8080	1	8027-8087	1	8033-8090	-	-	0.000002
lcl|KF021605.1_prot_AGL96764.1_5	RL9A;AGL96764.1	8329	8472	-	1	8398-8460	1	8401-8467	1	8401-8467	-	-	0.000006
lcl|KF021605.1_prot_AGL96600.1_6	RL10;AGL96600.1	8680	9186	+	1	8905-8973	1	8905-8974	2	8698-8764;8908-8974	Cytomegalovirus TRL10 protein	-	0.999227
lcl|KF021605.1_prot_AGL96601.1_7	RL11;AGL96601.1	9215	9919	+	1	9761-9826	1	9758-9824	1	9752-9818	-	-	0.999256
lcl|KF021605.1_prot_AGL96602.1_8	RL12;AGL96602.1	9923	11155	+	2	9962-10009;11015-11068	2	9959-10013;11018-11075	1	10994-11060	-	-	0.667277
lcl|KF021605.1_prot_AGL96603.1_9	RL13;AGL96603.1	11250	12134	+	1	11994-12056	1	11994-12054	1	11991-12057	-	-	0.994644
lcl|KF021605.1_prot_AGL96604.1_10	UL1;AGL96604.1	12242	12898	+	1	12785-12847	1	12779-12848	2	12266-12323;12779-12845	Endoplasmic Reticulum-Golgi Intermediate Compartment (ERGIC); CD48 antigen	-	0.999205
lcl|KF021605.1_prot_AGL96605.1_11	UL2;AGL96605.1	13227	13409	-	1	13332-13385	1	13332-13392	1	13326-13392	UL2 protein	-	0.000014
lcl|KF021605.1_prot_AGL96606.1_12	UL4;AGL96606.1	13837	14289	+	NA	NA	NA	NA	NA	NA	-	-	0.999067
lcl|KF021605.1_prot_AGL96607.1_13	UL5;AGL96607.1	14378	14878	+	1	14708-14773	1	14699-14780	2	14711-14777;14864-14873	-	-	0.313969
lcl|KF021605.1_prot_AGL96608.1_14	UL6;AGL96608.1	14977	15831	+	2	15127-15168;15691-15753	1	15703-15766	1	15697-15763	-	-	0.000508
lcl|KF021605.1_prot_AGL96610.1_15	UL8;AGL96610.1	15891	16967	+	2	15963-16016;16734-16787	2	15969-16026;16731-16791	2	15951-16017;16722-16788	HCMV CEACAM1-like protein	-	0.000033
lcl|KF021605.1_prot_AGL96609.1_16	UL7;AGL96609.1	15891	16559	+	2	15963-16016;16476-16532	2	15969-16026;16470-16530	2	15951-16017;16473-16539	HCMV CEACAM1-like protein	-	0.000033
lcl|KF021605.1_prot_AGL96611.1_17	UL9;AGL96611.1	16977	17684	+	1	17571-17621	1	17568-17622	2	17556-17622;17661-17679	host cell endoplasmic reticulum	-	0.999021
lcl|KF021605.1_prot_AGL96612.1_18	UL10;AGL96612.1	17799	18566	+	1	18432-18488	1	18432-18483	1	18429-18480	-	-	0.000116
lcl|KF021605.1_prot_AGL96613.1_19	UL11;AGL96613.1	18668	19486	+	2	18704-18763;19361-19411	2	18704-18752;19352-19409	1	19340-19406	HCMV protein UL11	-	0.009167
lcl|KF021605.1_prot_AGL96614.1_20	UL13;AGL96614.1	19684	21102	+	NA	NA	NA	NA	NA	NA	-	-	0.985353
lcl|KF021605.1_prot_AGL96615.1_21	UL14;AGL96615.1	21257	22240	+	1	22058-22114	1	22055-22115	NA	NA	Herpes-like virus membrane glycoprotein UL141	-	0.997877
lcl|KF021605.1_prot_AGL96616.1_22	UL15A;AGL96616.1	22253	22561	+	1	22496-22546	1	22493-22544	1	22490-22544	biotin transport system permease protein	-	0.000527
lcl|KF021605.1_prot_AGL96617.1_23	UL16;AGL96617.1	22782	23474	+	1	23352-23402	1	23352-23406	1	23349-23400	HCMV immunoevasion protein	-	0.998942
lcl|KF021605.1_prot_AGL96618.1_24	UL17;AGL96618.1	23582	23896	+	NA	NA	NA	NA	NA	NA	-	-	0.000104
lcl|KF021605.1_prot_AGL96619.1_25	UL18;AGL96619.1	24005	25111	+	2	24026-24067;24989-25054	1	24977-25043	2	24977-25043;25106-25106	-	-	0.234335
lcl|KF021605.1_prot_AGL96620.1_26	UL19;AGL96620.1	25108	25404	+	NA	NA	NA	NA	NA	NA	-	-	0.000000
lcl|KF021605.1_prot_AGL96621.1_27	UL20;AGL96621.1	25668	26684	+	2	26244-26291;26325-26411	2	26232-26298;26316-26409	1	26340-26406	Cytomegalovirus UL20	-	0.035500
lcl|KF021605.1_prot_AGL96622.1_28	UL21A;AGL96622.1	26831	27202	-	NA	NA	NA	NA	NA	NA	-	-	0.000000
lcl|KF021605.1_prot_AGL96623.1_29	UL22A;AGL96623.1	27471	27872	+	NA	NA	NA	NA	1	27483-27534	Cytomegalovirus UL20A protein	-	0.999078
lcl|KF021605.1_prot_AGL96624.1_30	UL23;AGL96624.1	28236	29090	-	NA	NA	NA	NA	NA	NA	-	-	0.000000
lcl|KF021605.1_prot_AGL96625.1_31	UL24;AGL96625.1	29308	30384	-	NA	NA	NA	NA	NA	NA	-	-	0.000001
lcl|KF021605.1_prot_AGL96626.1_32	UL25;AGL96626.1	30432	32402	+	NA	NA	NA	NA	NA	NA	-	-	0.000005
lcl|KF021605.1_prot_AGL96627.1_33	UL26;AGL96627.1	32588	33154	-	NA	NA	NA	NA	NA	NA	-	-	0.000000
lcl|KF021605.1_prot_AGL96628.1_34	UL27;AGL96628.1	33210	35036	-	NA	NA	NA	NA	NA	NA	-	-	0.000000
lcl|KF021605.1_prot_AGL96629.1_35	UL29;AGL96629.1	35133	37384	-	NA	NA	NA	NA	NA	NA	-	-	0.000000
lcl|KF021605.1_prot_AGL96630.1_36	UL30;AGL96630.1	37514	37879	-	NA	NA	NA	NA	NA	NA	-	-	0.000000
lcl|KF021605.1_prot_AGL96766.1_37	UL30A;AGL96766.1	37925	38164	-	NA	NA	NA	NA	NA	NA	-	-	0.000000
lcl|KF021605.1_prot_AGL96631.1_38	UL31;AGL96631.1	38358	40145	+	NA	NA	NA	NA	NA	NA	-	-	0.000010
lcl|KF021605.1_prot_AGL96632.1_39	UL32;AGL96632.1	40226	43369	-	NA	NA	NA	NA	NA	NA	-	-	0.000000
lcl|KF021605.1_prot_AGL96633.1_40	UL33;AGL96633.1	43440	44799	+	7	43536-43610;43665-43721;43761-43820;43881-43943;44061-44129;44172-44240;44310-44378	7	43545-43617;43680-43731;43767-43821;43881-43941;44070-44133;44169-44238;44298-44367	6	43533-43599;43662-43728;43758-43815;43878-43944;44064-44130;44169-44235	Cytomegalovirus G-protein coupled receptor UL33	-	0.000001
lcl|KF021605.1_prot_AGL96634.1_41	UL34;AGL96634.1	45167	46390	+	NA	NA	NA	NA	NA	NA	-	-	0.000333
lcl|KF021605.1_prot_AGL96635.1_42	UL35;AGL96635.1	46469	48394	+	NA	NA	NA	NA	NA	NA	-	-	0.000000
lcl|KF021605.1_prot_AGL96636.1_43	UL36;AGL96636.1	48622	50156	-	NA	NA	NA	NA	NA	NA	-	-	0.000000
lcl|KF021605.1_prot_AGL96637.1_44	UL37;AGL96637.1	50290	53099	-	2	50311-50358;51595-51678	2	50308-50365;51601-51679	2	50302-50353;51598-51664	UL37 HCMV immediate early glycoprotein	-	0.000000
lcl|KF021605.1_prot_AGL96638.1_45	UL38;AGL96638.1	51520	52515	-	NA	NA	NA	NA	NA	NA	-	-	0.000000
lcl|KF021605.1_prot_AGL96639.1_46	UL40;AGL96639.1	53613	54278	-	NA	NA	NA	NA	NA	NA	-	-	0.330450
lcl|KF021605.1_prot_AGL96640.1_47	UL41A;AGL96640.1	54440	54676	-	1	54497-54565	1	54503-54578	1	54497-54563	Herpesvirus UL41A	-	0.000001
lcl|KF021605.1_prot_AGL96641.1_48	UL42;AGL96641.1	54782	55162	-	1	55043-55102	1	55040-55109	1	55040-55106	HCMV UL42; Pfam UL42	-	0.000000
lcl|KF021605.1_prot_AGL96642.1_49	UL43;AGL96642.1	55226	56497	-	NA	NA	NA	NA	NA	NA	-	-	0.000001
lcl|KF021605.1_prot_AGL96643.1_50	UL44;AGL96643.1	56544	57845	-	NA	NA	NA	NA	NA	NA	-	-	0.000002
lcl|KF021605.1_prot_AGL96644.1_51	UL45;AGL96644.1	57986	60706	-	NA	NA	NA	NA	NA	NA	-	-	0.000002
lcl|KF021605.1_prot_AGL96645.1_52	UL46;AGL96645.1	60853	61725	-	NA	NA	NA	NA	NA	NA	-	-	0.000000
lcl|KF021605.1_prot_AGL96646.1_53	UL47;AGL96646.1	61724	64675	+	1	62987-63052	1	62993-63053	NA	NA	virion assembly; Herpes virus tegument protein U30	-	0.000000
lcl|KF021605.1_prot_AGL96647.1_54	UL48;AGL96647.1	64672	71397	+	NA	NA	NA	NA	NA	NA	-	-	0.000001
lcl|KF021605.1_prot_AGL96648.1_55	UL48A;AGL96648.1	71518	71745	-	NA	NA	NA	NA	NA	NA	-	-	0.000000
lcl|KF021605.1_prot_AGL96649.1_56	UL49;AGL96649.1	71738	73450	-	NA	NA	1	72728-72797	1	72140-72206	viral tegument; UL49 family; viral process	-	0.000001
lcl|KF021605.1_prot_AGL96650.1_57	UL50;AGL96650.1	73407	74606	-	1	74508-74549	1	74487-74556	1	74487-74553	Herpesvirus virion protein U34	-	0.000000
lcl|KF021605.1_prot_AGL96651.1_58	UL51;AGL96651.1	74628	75101	-	NA	NA	NA	NA	NA	NA	-	-	0.000001
lcl|KF021605.1_prot_AGL96652.1_59	UL52;AGL96652.1	75139	77145	+	NA	NA	NA	NA	NA	NA	-	-	0.000000
lcl|KF021605.1_prot_AGL96653.1_60	UL53;AGL96653.1	77138	78271	+	NA	NA	NA	NA	NA	NA	-	-	0.000000
lcl|KF021605.1_prot_AGL96654.1_61	UL54;AGL96654.1	78249	81977	-	NA	NA	NA	NA	NA	NA	-	-	0.000000
lcl|KF021605.1_prot_AGL96655.1_62	UL55;AGL96655.1	82119	84845	-	2	84297-84341;84384-84437	1	84378-84438	3	82131-82188;84294-84351;84372-84438	Herpesvirus Glycoprotein B PH-like domain; Herpesvirus Glycoprotein B	-	0.986880
lcl|KF021605.1_prot_AGL96656.1_63	UL56;AGL96656.1	84808	87360	-	NA	NA	NA	NA	NA	NA	-	-	0.000000
lcl|KF021605.1_prot_AGL96657.1_64	UL57;AGL96657.1	87927	91634	-	NA	NA	NA	NA	NA	NA	-	-	0.000007
lcl|KF021605.1_prot_AGL96658.1_65	UL69;AGL96658.1	99554	101782	-	NA	NA	NA	NA	NA	NA	-	-	0.000000
lcl|KF021605.1_prot_AGL96659.1_66	UL70;AGL96659.1	101882	104722	-	NA	NA	NA	NA	NA	NA	-	-	0.000001
lcl|KF021605.1_prot_AGL96660.1_67	UL71;AGL96660.1	104738	105823	+	NA	NA	NA	NA	NA	NA	-	-	0.000000
lcl|KF021605.1_prot_AGL96661.1_68	UL72;AGL96661.1	105904	107070	-	NA	NA	NA	NA	NA	NA	-	-	0.000000
lcl|KF021605.1_prot_AGL96662.1_69	UL73;AGL96662.1	107086	107502	+	1	107395-107460	1	107395-107452	1	107392-107449	UL73 viral envelope glycoprotein	-	0.997657
lcl|KF021605.1_prot_AGL96663.1_70	UL74;AGL96663.1	107474	108865	-	NA	NA	NA	NA	1	107498-107555	Herpes UL74 glycoproteins	-	0.904968
lcl|KF021605.1_prot_AGL96761.1_71	UL74A;AGL96761.1	108177	109069	+	1	108222-108290	1	108213-108282	1	108219-108276	-	-	0.000001
lcl|KF021605.1_prot_AGL96664.1_72	UL75;AGL96664.1	109242	111473	-	1	111399-111455	1	111399-111453	1	111396-111453	Herpesvirus glycoprotein H; Herpesvirus glycoprotein H main domain; Herpesvirus glycoprotein H C-terminal domain	-	0.999128
lcl|KF021605.1_prot_AGL96665.1_73	UL76;AGL96665.1	111668	112645	+	1	111791-111820	1	111782-111836	NA	NA	Herpes virus protein UL24	-	0.000026
lcl|KF021605.1_prot_AGL96666.1_74	UL77;AGL96666.1	112248	114158	+	NA	NA	NA	NA	1	114111-114153	Herpesvirus UL25 family; viral capsid; viral genome packaging	-	0.000000
lcl|KF021605.1_prot_AGL96667.1_75	UL78;AGL96667.1	114247	115542	+	7	114376-114444;114472-114552;114571-114648;114715-114765;114844-114903;114946-115011;115084-115137	7	114373-114442;114478-114544;114580-114643;114706-114775;114853-114913;114934-115000;115081-115144	6	114370-114436;114472-114529;114574-114640;114703-114769;114844-114910;114931-114997	Envelope protein UL78	-	0.000008
lcl|KF021605.1_prot_AGL96668.1_76	UL79;AGL96668.1	115597	116484	-	NA	NA	NA	NA	NA	NA	-	-	0.000000
lcl|KF021605.1_prot_AGL96669.1_77	UL80;AGL96669.1	116521	118647	+	NA	NA	NA	NA	NA	NA	-	-	0.000001
lcl|KF021605.1_prot_AGL96670.1_78	UL80.5;AGL96670.1	117526	118647	+	NA	NA	NA	NA	NA	NA	-	-	0.000200
lcl|KF021605.1_prot_AGL96671.1_79	UL82;AGL96671.1	118811	120490	-	NA	NA	NA	NA	NA	NA	-	-	0.000000
lcl|KF021605.1_prot_AGL96672.1_80	UL83;AGL96672.1	120679	122364	-	NA	NA	NA	NA	NA	NA	-	-	0.000000
lcl|KF021605.1_prot_AGL96673.1_81	UL84;AGL96673.1	122636	124396	-	NA	NA	NA	NA	NA	NA	-	-	0.000010
lcl|KF021605.1_prot_AGL96674.1_82	UL85;AGL96674.1	124428	125348	-	NA	NA	NA	NA	NA	NA	-	-	0.000000
lcl|KF021605.1_prot_AGL96675.1_83	UL86;AGL96675.1	125510	129622	-	NA	NA	NA	NA	NA	NA	-	-	0.000002
lcl|KF021605.1_prot_AGL96676.1_84	UL87;AGL96676.1	129682	132507	+	NA	NA	NA	NA	NA	NA	-	-	0.000000
lcl|KF021605.1_prot_AGL96677.1_85	UL88;AGL96677.1	132504	133793	+	NA	NA	NA	NA	NA	NA	-	-	0.000000
lcl|KF021605.1_prot_AGL96678.1_86	UL89;AGL96678.1	133790	139718	-	2	134276-134341;134450-134509	2	134276-134339;134450-134516	2	134270-134336;134447-134513	Probable D packing protein, C-terminus; Probable DNA packing protein, C-terminus; DNA packaging	-	0.000000
lcl|KF021605.1_prot_AGL96679.1_87	UL91;AGL96679.1	135162	135497	+	NA	NA	NA	NA	NA	NA	-	-	0.000000
lcl|KF021605.1_prot_AGL96680.1_88	UL92;AGL96680.1	135467	136072	+	NA	NA	NA	NA	NA	NA	-	-	0.000000
lcl|KF021605.1_prot_AGL96681.1_89	UL93;AGL96681.1	136038	137822	+	NA	NA	NA	NA	NA	NA	-	-	0.000000
lcl|KF021605.1_prot_AGL96682.1_90	UL94;AGL96682.1	137680	138717	+	NA	NA	NA	NA	NA	NA	-	-	0.000000
lcl|KF021605.1_prot_AGL96683.1_91	UL95;AGL96683.1	139717	141309	+	NA	NA	NA	NA	NA	NA	-	-	0.000000
lcl|KF021605.1_prot_AGL96684.1_92	UL96;AGL96684.1	141306	141689	+	NA	NA	NA	NA	NA	NA	-	-	0.000000
lcl|KF021605.1_prot_AGL96685.1_93	UL97;AGL96685.1	141809	143932	+	NA	NA	NA	NA	NA	NA	-	-	0.000000
lcl|KF021605.1_prot_AGL96686.1_94	UL98;AGL96686.1	144026	145780	+	NA	NA	NA	NA	NA	NA	-	-	0.000000
lcl|KF021605.1_prot_AGL96687.1_95	UL99;AGL96687.1	145717	146289	+	NA	NA	NA	NA	NA	NA	-	-	0.000000
lcl|KF021605.1_prot_AGL96688.1_96	UL100;AGL96688.1	146553	147671	-	8	146604-146651;146781-146858;146922-146975;147012-147068;147153-147221;147261-147326;147354-147410;147453-147512	8	146589-146655;146778-146853;146916-146976;147012-147069;147156-147231;147267-147333;147354-147414;147450-147510	8	146589-146655;146781-146847;146907-146973;147003-147069;147153-147219;147264-147330;147351-147402;147447-147513	Herpesviridae envelope glycoprotein M	-	0.000000
lcl|KF021605.1_prot_AGL96689.1_97	UL102;AGL96689.1	147849	150476	+	NA	NA	NA	NA	NA	NA	-	-	0.000002
lcl|KF021605.1_prot_AGL96690.1_98	UL103;AGL96690.1	150641	151390	-	NA	NA	NA	NA	NA	NA	-	-	0.000001
lcl|KF021605.1_prot_AGL96691.1_99	UL104;AGL96691.1	151338	153431	-	NA	NA	NA	NA	NA	NA	-	-	0.000000
lcl|KF021605.1_prot_AGL96692.1_100	UL105;AGL96692.1	153259	156129	+	2	154048-154104;155050-155103	2	154054-154111;155050-155104	NA	NA	ATP binding; ATP-dependent DNA helicase PIF1; Helicase; helicase activity	-	0.000000
lcl|KF021605.1_prot_AGL96693.1_101	UL111A;AGL96693.1	161028	161720	+	NA	NA	NA	NA	NA	NA	-	-	0.999097
lcl|KF021605.1_prot_AGL96694.1_102	UL112;AGL96694.1	161945	164153	+	NA	NA	NA	NA	NA	NA	-	-	0.000000
lcl|KF021605.1_prot_AGL96695.1_103	UL114;AGL96695.1	164327	165079	-	NA	NA	NA	NA	NA	NA	-	-	0.000000
lcl|KF021605.1_prot_AGL96696.1_104	UL115;AGL96696.1	165051	165887	-	NA	NA	NA	NA	1	165069-165135	Envelope glycoprotein L	-	0.998951
lcl|KF021605.1_prot_AGL96697.1_105	UL116;AGL96697.1	165887	166828	-	NA	NA	NA	NA	1	165905-165971	-	-	0.979081
lcl|KF021605.1_prot_AGL96698.1_106	UL117;AGL96698.1	166825	168099	-	NA	NA	NA	NA	NA	NA	-	-	0.000000
lcl|KF021605.1_prot_AGL96699.1_107	UL119;AGL96699.1	168212	169337	-	1	169100-169165	1	169094-169166	1	169094-169160	-	-	0.998743
lcl|KF021605.1_prot_AGL96700.1_108	UL120;AGL96700.1	169392	169985	-	1	169896-169961	1	169890-169956	2	169410-169476;169890-169956	-	-	0.814611
lcl|KF021605.1_prot_AGL96701.1_109	UL121;AGL96701.1	170036	170578	-	1	170465-170524	2	170315-170369;170468-170525	2	170063-170129;170462-170516	-	-	0.999159
lcl|KF021605.1_prot_AGL96702.1_110	UL122;AGL96702.1	170705	174109	-	NA	NA	1	172187-172250	NA	NA	Cytomegalovirus viral transcription factor IE2	-	0.000000
lcl|KF021605.1_prot_AGL96703.1_111	UL123;AGL96703.1	172348	174109	-	NA	NA	NA	NA	NA	NA	-	-	0.000000
lcl|KF021605.1_prot_AGL96704.1_112	UL124;AGL96704.1	174142	174597	+	1	174397-174435	1	174388-174445	1	174376-174442	Pfam HCMV_UL124	-	0.999141
lcl|KF021605.1_prot_AGL96705.1_113	UL128;AGL96705.1	176206	176964	-	NA	NA	NA	NA	NA	NA	-	-	0.999106
lcl|KF021605.1_prot_AGL96706.1_114	UL130;AGL96706.1	177004	177648	-	NA	NA	NA	NA	NA	NA	-	-	0.999140
lcl|KF021605.1_prot_AGL96707.1_115	UL131A;AGL96707.1	177669	178166	-	NA	NA	NA	NA	NA	NA	-	-	0.999176
lcl|KF021605.1_prot_AGL96708.1_116	UL132;AGL96708.1	178272	179084	-	2	178305-178349;178512-178589	1	178524-178593	2	178290-178341;178521-178587	Glycoprotein UL132	-	0.911682
lcl|KF021605.1_prot_AGL96709.1_117	UL148;AGL96709.1	179161	180111	-	1	180031-180096	1	180031-180097	1	180019-180085	-	-	0.999176
lcl|KF021605.1_prot_AGL96710.1_118	UL147A;AGL96710.1	180180	180407	-	NA	NA	1	180345-180402	1	180354-180402	-	-	0.324026
lcl|KF021605.1_prot_AGL96711.1_119	UL147;AGL96711.1	180410	180889	-	1	180470-180529	1	180470-180533	1	180467-180533	extracellular region; chemokine activity; immune response; Small cytokines (intecrine/chemokine), interleukin-8 like	-	0.002442
lcl|KF021605.1_prot_AGL96712.1_120	UL146;AGL96712.1	180954	181307	-	NA	NA	NA	NA	NA	NA	-	-	0.999220
lcl|KF021605.1_prot_AGL96713.1_121	UL145;AGL96713.1	181588	181980	-	NA	NA	NA	NA	NA	NA	-	-	0.000006
lcl|KF021605.1_prot_AGL96714.1_122	UL144;AGL96714.1	182221	182751	-	1	182623-182685	1	182623-182683	1	182623-182689	HCMV TNF alpha-like receptor UL144	Poxvirus tumor necrosis factor receptor II	0.999214
lcl|KF021605.1_prot_AGL96715.1_123	UL142;AGL96715.1	183425	184345	-	1	184241-184285	1	184238-184295	NA	NA	HCMV membrane glycoprotein UL142	-	0.980935
lcl|KF021605.1_prot_AGL96716.1_124	UL141;AGL96716.1	184418	185434	-	1	185258-185332	1	185258-185318	1	185252-185318	Pfam UL141	-	0.958381
lcl|KF021605.1_prot_AGL96717.1_125	UL140;AGL96717.1	185733	186308	-	1	185823-185882	1	185808-185877	1	185808-185874	-	-	0.000007
lcl|KF021605.1_prot_AGL96718.1_126	UL139;AGL96718.1	186490	186924	-	1	186682-186762	1	186679-186760	1	186691-186757	cell adhesion; Human Cytomegalovirus UL139 protein	-	0.875010
lcl|KF021605.1_prot_AGL96719.1_127	UL138;AGL96719.1	187487	187996	-	1	187526-187579	1	187505-187574	1	187514-187580	-	-	0.000012
lcl|KF021605.1_prot_AGL96720.1_128	UL136;AGL96720.1	188079	188801	-	1	188277-188339	1	188274-188346	1	188271-188337	-	-	0.000053
lcl|KF021605.1_prot_AGL96721.1_129	UL135;AGL96721.1	188892	189818	-	NA	NA	NA	NA	1	188901-188967	-	-	0.000000
lcl|KF021605.1_prot_AGL96722.1_130	UL133;AGL96722.1	189995	190768	-	2	190049-190105;190136-190189	2	190037-190100;190136-190190	2	190031-190097;190127-190193	-	Herpesviridae large tegument protein deneddylase; Herpesvirus UL36 tegument protein; NEDD8-specific protease activity; viral DNA genome replication	0.000001
lcl|KF021605.1_prot_AGL96723.1_131	UL148A;AGL96723.1	190864	191106	-	1	190909-191001	1	190900-190966	1	190891-190957	-	-	0.000000
lcl|KF021605.1_prot_AGL96724.1_132	UL148B;AGL96724.1	191236	191478	-	1	191257-191322	1	191254-191335	1	191263-191329	-	-	0.000314
lcl|KF021605.1_prot_AGL96725.1_133	UL148C;AGL96725.1	191575	191808	+	2	191605-191664;191689-191757	2	191593-191668;191704-191758	3	191602-191668;191689-191755;191785-191803	-	-	0.000000
lcl|KF021605.1_prot_AGL96726.1_134	UL148D;AGL96726.1	192188	192376	+	1	192278-192337	1	192278-192338	1	192278-192344	-	-	0.000010
lcl|KF021605.1_prot_AGL96727.1_135	UL150;AGL96727.1	192392	194311	-	NA	NA	NA	NA	NA	NA	-	-	0.555800
lcl|KF021605.1_prot_AGL96765.1_136	UL150A;AGL96765.1	193251	194177	+	NA	NA	NA	NA	NA	NA	-	-	0.000000
lcl|KF021605.1_prot_AGL96728.1_137	IRS1;AGL96728.1	195533	198115	+	NA	NA	NA	NA	NA	NA	-	-	0.000005
lcl|KF021605.1_prot_AGL96729.1_138	US1;AGL96729.1	198139	198609	-	NA	NA	NA	NA	NA	NA	-	-	0.000000
lcl|KF021605.1_prot_AGL96730.1_139	US2;AGL96730.1	198927	199526	-	1	199413-199481	1	199413-199482	2	199410-199476;199515-199521	HCMV unique short US2 glycoprotein	-	0.287200
lcl|KF021605.1_prot_AGL96731.1_140	US3;AGL96731.1	199941	200501	-	1	200412-200477	1	200412-200484	1	200412-200478	Cytomegalovirus US3 protein	-	0.999230
lcl|KF021605.1_prot_AGL96732.1_141	US6;AGL96732.1	201210	201761	-	1	201642-201716	1	201645-201723	1	201648-201714	Viral unique short region 6	-	0.999198
lcl|KF021605.1_prot_AGL96733.1_142	US7;AGL96733.1	202187	202864	-	1	202694-202792	1	202694-202769	1	202691-202757	integral to host endoplasmic reticulum membrane; mitigation of host immune response by virus; CMV US	-	0.999156
lcl|KF021605.1_prot_AGL96734.1_143	US8;AGL96734.1	203066	203749	-	1	203606-203668	1	203609-203666	1	203597-203663	integral to host endoplasmic reticulum membrane; mitigation of host immune response by virus; CMV US	-	0.999091
lcl|KF021605.1_prot_AGL96735.1_144	US9;AGL96735.1	203764	204507	-	1	204352-204438	1	204346-204433	1	204334-204400	integral to host endoplasmic reticulum membrane; mitigation of host immune response by virus; CMV US	-	0.467594
lcl|KF021605.1_prot_AGL96736.1_145	US10;AGL96736.1	204893	205450	-	1	205322-205420	1	205370-205436	2	205274-205340;205370-205436	HCMV unique short US10 glycoprotein	-	0.999091
lcl|KF021605.1_prot_AGL96737.1_146	US11;AGL96737.1	205526	206173	-	1	206069-206122	1	206075-206135	NA	NA	integral to host endoplasmic reticulum membrane; mitigation of host immune response by virus; VIMP; CMV US	-	0.999014
lcl|KF021605.1_prot_AGL96738.1_147	US12;AGL96738.1	206359	207204	-	7	206518-206589;206629-206676;206704-206760;206788-206847;206875-206928;206953-207006;207082-207147	7	206518-206590;206626-206680;206701-206764;206782-206851;206872-206938;206956-207019;207082-207151	7	206524-206590;206620-206677;206698-206764;206779-206845;206866-206923;206953-207004;207103-207169	-	-	0.000000
lcl|KF021605.1_prot_AGL96739.1_148	US13;AGL96739.1	207284	208069	-	7	207383-207451;207497-207544;207572-207625;207650-207709;207740-207793;207830-207886;207932-207988	7	207389-207455;207491-207548;207569-207626;207644-207707;207743-207794;207830-207893;207929-207986	7	207383-207449;207494-207545;207566-207623;207638-207704;207740-207791;207821-207878;207917-207983	-	-	0.000007
lcl|KF021605.1_prot_AGL96740.1_149	US14;AGL96740.1	208138	209070	-	7	208339-208401;208462-208488;208525-208575;208606-208653;208690-208737;208768-208827;208870-208947	7	208342-208408;208444-208498;208519-208579;208597-208657;208678-208732;208750-208813;208873-208939	5	208339-208405;208519-208576;208597-208654;208744-208810;208870-208936	-	-	0.000138
lcl|KF021605.1_prot_AGL96741.1_150	US15;AGL96741.1	209115	209903	-	7	209265-209315;209370-209414;209442-209498;209517-209576;209610-209663;209688-209756;209793-209858	7	209265-209328;209364-209415;209433-209493;209514-209574;209610-209664;209685-209745;209790-209847	7	209250-209316;209361-209412;209433-209499;209511-209577;209604-209661;209691-209757;209793-209859	-	-	0.000048
lcl|KF021605.1_prot_AGL96742.1_151	US16;AGL96742.1	209963	210892	-	7	210101-210166;210227-210277;210347-210397;210437-210490;210521-210577;210611-210658;210710-210763	7	210095-210161;210221-210284;210347-210407;210425-210488;210524-210575;210611-210674;210710-210764	6	210104-210170;210215-210281;210344-210395;210425-210482;210521-210587;210698-210755	-	-	0.000144
lcl|KF021605.1_prot_AGL96743.1_152	US17;AGL96743.1	211037	211918	-	7	211169-211228;211256-211315;211376-211426;211448-211507;211535-211591;211622-211675;211718-211780	7	211166-211232;211250-211328;211364-211424;211442-211508;211529-211586;211622-211679;211715-211775	7	211163-211229;211250-211316;211361-211418;211439-211505;211535-211601;211616-211667;211712-211778	-	-	0.000056
lcl|KF021605.1_prot_AGL96744.1_153	US18;AGL96744.1	212182	213006	-	7	212320-212388;212413-212472;212506-212562;212593-212649;212677-212739;212767-212826;212866-212934	7	212320-212386;212407-212467;212503-212566;212587-212653;212671-212731;212767-212821;212881-212944	8	212329-212386;212407-212473;212503-212569;212584-212650;212680-212746;212767-212833;212878-212944;212983-213001	Transmembrane protein HWLF5	-	0.000033
lcl|KF021605.1_prot_AGL96745.1_154	US19;AGL96745.1	213144	213866	-	7	213216-213284;213363-213398;213435-213491;213513-213575;213606-213665;213696-213737;213804-213851	7	213225-213288;213348-213396;213432-213489;213507-213570;213606-213663;213681-213735;213798-213855	6	213222-213288;213429-213486;213507-213573;213603-213660;213681-213747;213792-213858	Membrane protein US19	-	0.000002
lcl|KF021605.1_prot_AGL96746.1_155	US20;AGL96746.1	213913	214677	-	7	213994-214062;214102-214155;214180-214236;214267-214317;214348-214404;214432-214503;214531-214593	7	214000-214063;214099-214159;214180-214237;214255-214318;214354-214411;214429-214510;214546-214609	7	213997-214063;214093-214159;214180-214237;214252-214318;214339-214396;214441-214507;214543-214609	Inhibitor of apoptosis-promoting Bax1; Transmembrane protein HWLF3	-	0.000003
lcl|KF021605.1_prot_AGL96747.1_156	US21;AGL96747.1	214784	215515	-	7	214838-214903;214934-214993;215021-215074;215102-215164;215195-215242;215267-215314;215363-215422	7	214844-214904;214922-214988;215024-215084;215102-215165;215192-215249;215267-215321;215357-215423	8	214820-214886;214931-214997;215018-215084;215096-215162;215183-215234;215264-215315;215354-215420;215465-215510	Membrane protein US21	-	0.000001
lcl|KF021605.1_prot_AGL96748.1_157	US22;AGL96748.1	215692	217422	-	NA	NA	1	216508-216577	NA	NA	US22 like	-	0.000000
lcl|KF021605.1_prot_AGL96749.1_158	US23;AGL96749.1	217536	219314	-	NA	NA	NA	NA	NA	NA	-	-	0.000000
lcl|KF021605.1_prot_AGL96750.1_159	US24;AGL96750.1	219410	220915	-	NA	NA	NA	NA	NA	NA	-	-	0.000000
lcl|KF021605.1_prot_AGL96751.1_160	US26;AGL96751.1	221549	223360	-	NA	NA	NA	NA	NA	NA	-	-	0.000000
lcl|KF021605.1_prot_AGL96752.1_161	US27;AGL96752.1	223726	224814	+	7	223825-223896;223933-223992;224041-224112;224170-224232;224293-224367;224413-224487;224530-224613	7	223831-223897;223933-223990;224050-224104;224167-224227;224287-224356;224419-224479;224539-224617	7	223828-223894;223930-223987;224032-224098;224161-224227;224287-224353;224416-224482;224551-224617	HCMV envelope glycoprotein US27	-	0.000001
lcl|KF021605.1_prot_AGL96753.1_162	US28;AGL96753.1	225022	226086	+	7	225133-225198;225238-225300;225334-225402;225454-225519;225583-225651;225709-225765;225841-225897	7	225133-225196;225232-225304;225322-225391;225454-225520;225580-225649;225709-225772;225838-225904	7	225127-225193;225232-225289;225334-225400;225451-225517;225577-225643;225706-225763;225835-225901	HCMV envelope protein US28	KSHV G-protein coupled receptor; G protein-coupled receptor activity; 7 transmembrane receptor (rhodopsin family); integral component of membrane; G protein-coupled receptor signaling pathway	0.000002
lcl|KF021605.1_prot_AGL96754.1_163	US29;AGL96754.1	226250	227638	+	2	226292-226327;227021-227077	2	226286-226346;227015-227072	NA	NA	-	-	0.334095
lcl|KF021605.1_prot_AGL96755.1_164	US30;AGL96755.1	227442	228491	+	2	227571-227621;228105-228182	2	227568-227625;228108-228171	2	227577-227643;228102-228168	-	-	0.007922
lcl|KF021605.1_prot_AGL96756.1_165	US31;AGL96756.1	228606	229091	+	NA	NA	NA	NA	NA	NA	-	-	0.000262
lcl|KF021605.1_prot_AGL96757.1_166	US32;AGL96757.1	229209	229760	+	NA	NA	NA	NA	NA	NA	-	-	0.000092
lcl|KF021605.1_prot_AGL96762.1_167	US33A;AGL96762.1	229962	230135	+	1	230061-230105	1	230064-230124	NA	NA	protein (some members contain a von Willebrand factor type A (vWA) domain	-	0.000026
lcl|KF021605.1_prot_AGL96758.1_168	US34;AGL96758.1	230304	230795	+	NA	NA	NA	NA	NA	NA	-	-	0.026439
lcl|KF021605.1_prot_AGL96759.1_169	US34A;AGL96759.1	230789	230983	+	1	230843-230893	1	230849-230900	2	230831-230897;230978-230978	Herpesvirus US34A protein family	-	0.000083
lcl|KF021605.1_prot_AGL96760.1_170	TRS1;AGL96760.1	232347	234755	-	NA	NA	NA	NA	NA	NA	-	-	0.000005

## Sheet: VR7863_KX544838.1
ACC	info	Start	End	Strand	pureseqtm_ntrans	pureseqtm	phobius_ntrans	phobius	tmhmm_ntrans	tmhmm	Function	Function from Orthologues	SP
lcl|KX544838.1_prot_APA45899.1_1	RL6;APA45899.1	5729	6052	-	NA	NA	NA	NA	NA	NA	-	-	0.000174
lcl|KX544838.1_prot_APA45900.1_2	RL8A;APA45900.1	7601	7873	-	1	7661-7690	1	7637-7697	1	7643-7700	-	-	0.000002
lcl|KX544838.1_prot_APA45901.1_3	RL9A;APA45901.1	7939	8082	-	1	8011-8070	1	8011-8077	1	8011-8077	-	-	0.000007
lcl|KX544838.1_prot_APA45902.1_4	RL10;APA45902.1	8289	8798	+	2	8316-8357;8514-8585	1	8517-8586	2	8307-8373;8520-8586	Cytomegalovirus TRL10 protein	-	0.999177
lcl|KX544838.1_prot_APA45903.1_5	RL11;APA45903.1	8827	9534	+	1	9376-9438	1	9373-9439	2	8845-8911;9367-9433	-	-	0.999182
lcl|KX544838.1_prot_APA45904.1_6	RL12;APA45904.1	9538	10773	+	2	9574-9633;10633-10686	2	9574-9628;10630-10681	2	9562-9613;10627-10678	-	-	0.328555
lcl|KX544838.1_prot_APA45905.1_7	RL13;APA45905.1	10885	11802	+	1	11662-11718	1	11662-11722	1	11659-11725	-	-	0.010498
lcl|KX544838.1_prot_APA45906.1_8	UL2;APA45906.1	12963	13145	-	1	13068-13121	1	13068-13128	1	13062-13128	-	-	0.000007
lcl|KX544838.1_prot_APA45907.1_9	UL4;APA45907.1	13570	14019	+	NA	NA	NA	NA	1	13603-13669	host cell endoplasmic reticulum	-	0.036044
lcl|KX544838.1_prot_APA45908.1_10	UL5;APA45908.1	14110	14607	+	1	14437-14502	1	14428-14509	2	14143-14209;14440-14506	-	-	0.270446
lcl|KX544838.1_prot_APA45909.1_11	UL8;APA45909.1	15618	16694	+	2	15690-15743;16461-16514	2	15696-15753;16458-16518	2	15678-15744;16443-16509	HCMV CEACAM1-like protein	-	0.000068
lcl|KX544838.1_prot_APA45910.1_12	UL7;APA45910.1	15618	16286	+	2	15690-15743;16206-16262	2	15696-15753;16197-16257	2	15678-15744;16200-16266	HCMV CEACAM1-like protein	-	0.000068
lcl|KX544838.1_prot_APA45911.1_13	UL9;APA45911.1	16704	17411	+	1	17298-17348	1	17295-17349	2	17289-17346;17406-17406	host cell endoplasmic reticulum	-	0.999029
lcl|KX544838.1_prot_APA45912.1_14	UL10;APA45912.1	17539	18315	+	2	17569-17616;18172-18228	1	18169-18223	1	18160-18226	-	-	0.023326
lcl|KX544838.1_prot_APA45913.1_15	UL11;APA45913.1	18408	19232	+	2	18441-18500;19104-19157	2	18444-18492;19098-19155	1	19086-19152	HCMV protein UL11	-	0.027712
lcl|KX544838.1_prot_APA45914.1_16	UL13;APA45914.1	19430	20851	+	NA	NA	NA	NA	NA	NA	-	-	0.967567
lcl|KX544838.1_prot_APA45915.1_17	UL14;APA45915.1	21001	21984	+	1	21802-21855	1	21799-21859	NA	NA	Herpes-like virus membrane glycoprotein UL141	-	0.997879
lcl|KX544838.1_prot_APA45916.1_18	UL15A;APA45916.1	21997	22305	+	1	22240-22290	1	22237-22288	1	22234-22288	biotin transport system permease protein	-	0.000527
lcl|KX544838.1_prot_APA45917.1_19	UL16;APA45917.1	22526	23218	+	1	23096-23146	1	23096-23150	1	23093-23144	HCMV immunoevasion protein	-	0.998942
lcl|KX544838.1_prot_APA45918.1_20	UL17;APA45918.1	23326	23640	+	NA	NA	NA	NA	NA	NA	-	-	0.000046
lcl|KX544838.1_prot_APA45919.1_21	UL18;APA45919.1	23749	24855	+	2	23770-23811;24733-24798	1	24721-24787	2	24721-24787;24850-24850	-	-	0.234335
lcl|KX544838.1_prot_APA45920.1_22	UL19;APA45920.1	24852	25148	+	NA	NA	NA	NA	NA	NA	-	-	0.000000
lcl|KX544838.1_prot_APA45921.1_23	UL20;APA45921.1	25412	26434	+	2	25985-26047;26078-26167	2	25982-26048;26066-26159	2	25979-26045;26090-26156	Cytomegalovirus UL20	-	0.312322
lcl|KX544838.1_prot_APA45922.1_24	UL21A;APA45922.1	26579	26950	-	NA	NA	NA	NA	NA	NA	-	-	0.000000
lcl|KX544838.1_prot_APA45923.1_25	UL22A;APA45923.1	27219	27619	+	NA	NA	NA	NA	1	27231-27282	Cytomegalovirus UL20A protein	-	0.999056
lcl|KX544838.1_prot_APA45924.1_26	UL23;APA45924.1	27983	28837	-	NA	NA	NA	NA	NA	NA	-	-	0.000000
lcl|KX544838.1_prot_APA45925.1_27	UL24;APA45925.1	29054	29956	-	NA	NA	NA	NA	NA	NA	-	-	0.000002
lcl|KX544838.1_prot_APA45926.1_28	UL25;APA45926.1	30178	32148	+	NA	NA	NA	NA	NA	NA	-	-	0.000005
lcl|KX544838.1_prot_APA45927.1_29	UL26;APA45927.1	32330	32896	-	NA	NA	NA	NA	NA	NA	-	-	0.000000
lcl|KX544838.1_prot_APA45928.1_30	UL31;APA45928.1	38093	39880	+	NA	NA	NA	NA	NA	NA	-	-	0.000012
lcl|KX544838.1_prot_APA45929.1_31	UL33;APA45929.1	43180	44538	+	7	43285-43353;43408-43464;43504-43563;43624-43683;43798-43869;43912-43983;44050-44124	7	43288-43360;43423-43474;43510-43564;43627-43699;43810-43873;43909-43990;44050-44107	6	43285-43342;43405-43471;43501-43558;43621-43687;43804-43870;43909-43975	Cytomegalovirus G-protein coupled receptor UL33	-	0.000003
lcl|KX544838.1_prot_APA45930.1_32	UL34;APA45930.1	44906	46129	+	NA	NA	NA	NA	NA	NA	-	-	0.000333
lcl|KX544838.1_prot_APA45931.1_33	UL36;APA45931.1	48361	49894	-	NA	NA	NA	NA	NA	NA	-	-	0.000000
lcl|KX544838.1_prot_APA45932.1_34	UL41A;APA45932.1	54161	54397	-	1	54218-54286	1	54224-54299	1	54218-54284	Herpesvirus UL41A	-	0.000001
lcl|KX544838.1_prot_APA45933.1_35	UL42;APA45933.1	54503	54871	-	1	54764-54823	1	54761-54830	1	54761-54827	Pfam UL42; HCMV UL42	-	0.000000
lcl|KX544838.1_prot_APA45934.1_36	UL43;APA45934.1	54935	56206	-	NA	NA	NA	NA	NA	NA	-	-	0.000011
lcl|KX544838.1_prot_APA45935.1_37	UL44;APA45935.1	56253	57554	-	NA	NA	NA	NA	NA	NA	-	-	0.000002
lcl|KX544838.1_prot_APA45936.1_38	UL45;APA45936.1	57695	60415	-	NA	NA	NA	NA	NA	NA	-	-	0.000001
lcl|KX544838.1_prot_APA45937.1_39	UL46;APA45937.1	60560	61432	-	NA	NA	NA	NA	NA	NA	-	-	0.000000
lcl|KX544838.1_prot_APA45938.1_40	UL49;APA45938.1	71438	73150	-	NA	NA	1	72428-72497	1	71840-71906	viral tegument; UL49 family; viral process	-	0.000002
lcl|KX544838.1_prot_APA45939.1_41	UL50;APA45939.1	73107	74303	-	1	74205-74246	1	74184-74253	1	74184-74250	Herpesvirus virion protein U34	-	0.000000
lcl|KX544838.1_prot_APA45940.1_42	UL51;APA45940.1	74325	74798	-	NA	NA	NA	NA	NA	NA	-	-	0.000001
lcl|KX544838.1_prot_APA45941.1_43	UL55;APA45941.1	81805	84528	-	2	83974-84030;84067-84120	1	84061-84121	3	81817-81874;83977-84034;84055-84121	Herpesvirus Glycoprotein B; Herpesvirus Glycoprotein B PH-like domain	-	0.973891
lcl|KX544838.1_prot_APA45942.1_44	UL56;APA45942.1	84491	87043	-	NA	NA	NA	NA	NA	NA	-	-	0.000000
lcl|KX544838.1_prot_APA45943.1_45	UL70;APA45943.1	101549	104389	-	NA	NA	NA	NA	NA	NA	-	-	0.000001
lcl|KX544838.1_prot_APA45944.1_46	UL73;APA45944.1	106748	107161	+	1	107054-107119	1	107054-107111	1	107051-107108	UL73 viral envelope glycoprotein	-	0.998696
lcl|KX544838.1_prot_APA45945.1_47	UL74;APA45945.1	107133	108530	-	NA	NA	NA	NA	1	107151-107208	Herpes UL74 glycoproteins	-	0.926235
lcl|KX544838.1_prot_APA45946.1_48	UL74A;APA45946.1	107845	108731	+	1	107887-107955	1	107881-107947	1	107887-107944	-	-	0.000001
lcl|KX544838.1_prot_APA45947.1_49	UL75;APA45947.1	108903	111131	-	1	111057-111113	1	111057-111111	1	111054-111111	Herpesvirus glycoprotein H; Herpesvirus glycoprotein H main domain; Herpesvirus glycoprotein H C-terminal domain	-	0.999229
lcl|KX544838.1_prot_APA45948.1_50	UL76;APA45948.1	111325	112302	+	NA	NA	NA	NA	NA	NA	-	-	0.000013
lcl|KX544838.1_prot_APA45949.1_51	UL77;APA45949.1	111905	113812	+	NA	NA	NA	NA	1	113765-113807	Herpesvirus UL25 family; viral genome packaging; viral capsid	-	0.000000
lcl|KX544838.1_prot_APA45950.1_52	UL78;APA45950.1	113901	115196	+	7	114030-114098;114126-114206;114225-114302;114369-114419;114498-114557;114600-114665;114741-114791	7	114027-114096;114117-114174;114234-114297;114360-114429;114507-114567;114588-114654;114735-114798	6	114024-114090;114126-114183;114228-114294;114357-114423;114498-114564;114585-114651	Envelope protein UL78	-	0.000006
lcl|KX544838.1_prot_APA45951.1_53	UL79;APA45951.1	115251	116138	-	NA	NA	NA	NA	NA	NA	-	-	0.000000
lcl|KX544838.1_prot_APA45952.1_54	UL80;APA45952.1	116175	118304	+	NA	NA	NA	NA	NA	NA	-	-	0.000001
lcl|KX544838.1_prot_APA45953.1_55	UL80.5;APA45953.1	117180	118304	+	NA	NA	NA	NA	NA	NA	-	-	0.000019
lcl|KX544838.1_prot_APA45954.1_56	UL82;APA45954.1	118501	120180	-	NA	NA	NA	NA	NA	NA	-	-	0.000000
lcl|KX544838.1_prot_APA45955.1_57	UL87;APA45955.1	129363	132188	+	NA	NA	NA	NA	NA	NA	-	-	0.000000
lcl|KX544838.1_prot_APA45956.1_58	UL91;APA45956.1	134842	135177	+	NA	NA	NA	NA	NA	NA	-	-	0.000000
lcl|KX544838.1_prot_APA45957.1_59	UL93;APA45957.1	135717	137501	+	NA	NA	NA	NA	NA	NA	-	-	0.000000
lcl|KX544838.1_prot_APA45958.1_60	UL94;APA45958.1	137359	138396	+	NA	NA	NA	NA	NA	NA	-	-	0.000000
lcl|KX544838.1_prot_APA45959.1_61	UL96;APA45959.1	140978	141361	+	NA	NA	NA	NA	NA	NA	-	-	0.000000
lcl|KX544838.1_prot_APA45960.1_62	UL99;APA45960.1	145387	145959	+	NA	NA	NA	NA	NA	NA	-	-	0.000001
lcl|KX544838.1_prot_APA45961.1_63	UL100;APA45961.1	146219	147340	-	8	146270-146317;146447-146524;146588-146641;146678-146734;146819-146887;146927-146995;147023-147079;147122-147181	8	146255-146321;146444-146519;146582-146642;146678-146735;146822-146897;146933-146999;147020-147083;147119-147179	8	146255-146321;146447-146513;146573-146639;146669-146735;146819-146885;146915-146981;147020-147086;147116-147182	Herpesviridae envelope glycoprotein M	Herpesvirus glycoprotein M	0.000000
lcl|KX544838.1_prot_APA45962.1_64	UL102;APA45962.1	147518	150142	+	NA	NA	NA	NA	NA	NA	-	-	0.000002
lcl|KX544838.1_prot_APA45963.1_65	UL103;APA45963.1	150306	151055	-	NA	NA	NA	NA	NA	NA	-	-	0.000001
lcl|KX544838.1_prot_APA45964.1_66	UL111A;APA45964.1	160683	161384	+	NA	NA	NA	NA	NA	NA	-	-	0.997700
lcl|KX544838.1_prot_APA45965.1_67	UL114;APA45965.1	163984	164736	-	NA	NA	NA	NA	NA	NA	-	-	0.000000
lcl|KX544838.1_prot_APA45966.1_68	UL115;APA45966.1	164708	165544	-	NA	NA	NA	NA	1	164726-164792	Envelope glycoprotein L	-	0.999129
lcl|KX544838.1_prot_APA45967.1_69	UL116;APA45967.1	165544	166491	-	NA	NA	NA	NA	NA	NA	-	-	0.684219
lcl|KX544838.1_prot_APA45968.1_70	UL120;APA45968.1	169049	169648	-	1	169556-169624	1	169553-169619	1	169553-169619	-	-	0.992270
lcl|KX544838.1_prot_APA45969.1_71	UL121;APA45969.1	169699	170241	-	1	170128-170187	2	169978-170032;170131-170188	1	170125-170179	-	-	0.999161
lcl|KX544838.1_prot_APA45970.1_72	UL123;APA45970.1	172009	173770	-	NA	NA	NA	NA	NA	NA	-	-	0.000000
lcl|KX544838.1_prot_APA45971.1_73	UL124;APA45971.1	173803	174255	+	1	174052-174093	1	174046-174103	NA	NA	Pfam HCMV_UL124	-	0.999160
lcl|KX544838.1_prot_APA45972.1_74	UL128;APA45972.1	175864	176619	-	NA	NA	NA	NA	NA	NA	-	-	0.999105
lcl|KX544838.1_prot_APA45973.1_75	UL130;APA45973.1	176659	177303	-	NA	NA	NA	NA	NA	NA	-	-	0.999127
lcl|KX544838.1_prot_APA45974.1_76	UL131A;APA45974.1	177324	177821	-	NA	NA	NA	NA	NA	NA	-	-	0.999175
lcl|KX544838.1_prot_APA45975.1_77	UL132;APA45975.1	177927	178739	-	1	178164-178238	1	178179-178248	2	177945-177996;178176-178242	Glycoprotein UL132	-	0.998904
lcl|KX544838.1_prot_APA45976.1_78	UL148;APA45976.1	178816	179766	-	1	179683-179751	1	179686-179752	1	179674-179740	-	-	0.999172
lcl|KX544838.1_prot_APA45977.1_79	UL147A;APA45977.1	179835	180062	-	NA	NA	1	180000-180057	1	180009-180057	-	-	0.324026
lcl|KX544838.1_prot_APA45978.1_80	UL147;APA45978.1	180065	180544	-	1	180125-180187	1	180125-180188	NA	NA	chemokine activity; immune response; Small cytokines (intecrine/chemokine), interleukin-8 like; extracellular region	-	0.010810
lcl|KX544838.1_prot_APA45979.1_81	UL146;APA45979.1	180588	180944	-	NA	NA	NA	NA	NA	NA	-	-	0.999212
lcl|KX544838.1_prot_APA45980.1_82	UL145;APA45980.1	181224	181616	-	NA	NA	NA	NA	NA	NA	-	-	0.000006
lcl|KX544838.1_prot_APA45981.1_83	UL144;APA45981.1	181857	182384	-	1	182256-182318	1	182256-182316	1	182253-182319	HCMV TNF alpha-like receptor UL144	-	0.999115
lcl|KX544838.1_prot_APA45982.1_84	UL142;APA45982.1	183033	183962	-	1	183858-183902	1	183855-183912	NA	NA	HCMV membrane glycoprotein UL142	-	0.998969
lcl|KX544838.1_prot_APA45983.1_85	UL141;APA45983.1	184035	185051	-	1	184875-184949	1	184875-184935	1	184869-184935	Pfam UL141	-	0.958381
lcl|KX544838.1_prot_APA45984.1_86	UL138;APA45984.1	187070	187579	-	1	187109-187162	1	187088-187157	1	187097-187163	-	-	0.000012
lcl|KX544838.1_prot_APA45985.1_87	UL136;APA45985.1	187662	188384	-	1	187860-187922	1	187857-187929	1	187854-187920	-	-	0.000053
lcl|KX544838.1_prot_APA45986.1_88	UL148B;APA45986.1	190807	191049	-	1	190828-190893	1	190825-190906	1	190834-190900	-	-	0.000519
lcl|KX544838.1_prot_APA45987.1_89	UL148C;APA45987.1	191136	191369	+	2	191166-191225;191253-191321	2	191154-191229;191265-191319	3	191163-191229;191250-191316;191346-191364	-	-	0.000000
lcl|KX544838.1_prot_APA45988.1_90	UL148D;APA45988.1	191751	191945	+	1	191841-191897	1	191841-191901	1	191838-191904	-	-	0.000009
lcl|KX544838.1_prot_APA45989.1_91	UL150;APA45989.1	191961	193880	-	NA	NA	NA	NA	NA	NA	-	-	0.832655
lcl|KX544838.1_prot_APA45990.1_92	UL150A;APA45990.1	192820	193746	+	NA	NA	NA	NA	NA	NA	-	-	0.000000
lcl|KX544838.1_prot_APA45991.1_93	IRS1;APA45991.1	195076	197637	+	NA	NA	NA	NA	NA	NA	-	-	0.000081
lcl|KX544838.1_prot_APA45992.1_94	US1;APA45992.1	197661	198131	-	NA	NA	NA	NA	NA	NA	-	-	0.000000
lcl|KX544838.1_prot_APA45993.1_95	US2;APA45993.1	198446	199045	-	1	198932-199000	1	198932-199001	2	198929-198995;199034-199040	HCMV unique short US2 glycoprotein	-	0.225387
lcl|KX544838.1_prot_APA45994.1_96	US3;APA45994.1	199460	200020	-	1	199931-199996	1	199931-200003	1	199931-199997	Cytomegalovirus US3 protein	-	0.999247
lcl|KX544838.1_prot_APA45995.1_97	US6;APA45995.1	200730	201278	-	1	201159-201233	1	201162-201240	1	201165-201231	Viral unique short region 6	-	0.999187
lcl|KX544838.1_prot_APA45996.1_98	US7;APA45996.1	201704	202381	-	1	202205-202303	1	202211-202277	1	202208-202274	integral to host endoplasmic reticulum membrane; CMV US; mitigation of host immune response by virus	-	0.999167
lcl|KX544838.1_prot_APA45997.1_99	US8;APA45997.1	202582	203262	-	1	203119-203178	1	203122-203179	1	203110-203176	integral to host endoplasmic reticulum membrane; CMV US; mitigation of host immune response by virus	-	0.999195
lcl|KX544838.1_prot_APA45998.1_100	US9;APA45998.1	203277	204020	-	1	203868-203951	1	203859-203946	NA	NA	integral to host endoplasmic reticulum membrane; CMV US; mitigation of host immune response by virus	-	0.608226
lcl|KX544838.1_prot_APA45999.1_101	US10;APA45999.1	204406	204963	-	1	204835-204933	1	204883-204949	2	204787-204853;204883-204949	HCMV unique short US10 glycoprotein	-	0.999158
lcl|KX544838.1_prot_APA46000.1_102	US11;APA46000.1	205039	205686	-	1	205582-205635	1	205588-205648	NA	NA	integral to host endoplasmic reticulum membrane; CMV US; VIMP; mitigation of host immune response by virus	-	0.998968
lcl|KX544838.1_prot_APA46001.1_103	US12;APA46001.1	205874	206719	-	7	206033-206104;206144-206194;206222-206278;206303-206362;206390-206443;206468-206521;206597-206662	7	206033-206105;206141-206195;206216-206279;206297-206366;206387-206453;206471-206534;206597-206666	7	206039-206105;206135-206192;206213-206279;206294-206360;206381-206438;206468-206519;206618-206684	-	-	0.000000
lcl|KX544838.1_prot_APA46002.1_104	US14;APA46002.1	207652	208584	-	7	207853-207915;207979-208002;208039-208089;208120-208167;208204-208251;208282-208341;208384-208458	7	207856-207922;207958-208012;208033-208093;208111-208171;208192-208246;208264-208327;208387-208453	6	207853-207919;208036-208093;208108-208174;208204-208255;208276-208342;208387-208453	-	-	0.000124
lcl|KX544838.1_prot_APA46003.1_105	US16;APA46003.1	209476	210402	-	7	209614-209679;209737-209787;209857-209907;209947-210000;210031-210087;210118-210171;210220-210273	7	209629-209695;209731-209794;209857-209917;209935-209998;210034-210085;210121-210184;210220-210274	7	209617-209683;209728-209785;209845-209902;209932-209998;210034-210100;210115-210181;210220-210271	-	-	0.000144
lcl|KX544838.1_prot_APA46004.1_106	US17;APA46004.1	210547	211428	-	7	210679-210738;210766-210825;210886-210936;210958-211014;211042-211101;211132-211185;211228-211290	7	210676-210742;210760-210838;210874-210934;210952-211018;211039-211096;211132-211189;211225-211285	7	210673-210739;210760-210826;210871-210928;210949-211015;211045-211111;211126-211177;211222-211288	-	-	0.000056
lcl|KX544838.1_prot_APA46005.1_107	US18;APA46005.1	211696	212520	-	7	211834-211902;211927-211986;212020-212076;212107-212163;212191-212253;212281-212340;212380-212448	7	211834-211900;211921-211981;212017-212080;212101-212167;212185-212245;212281-212335;212395-212458	8	211843-211900;211921-211987;212017-212083;212098-212164;212194-212260;212281-212347;212392-212458;212497-212515	Transmembrane protein HWLF5	-	0.000033
lcl|KX544838.1_prot_APA46006.1_108	US21;APA46006.1	214296	215027	-	7	214350-214415;214446-214505;214533-214586;214614-214676;214707-214754;214779-214826;214875-214937	7	214356-214416;214434-214500;214536-214596;214614-214677;214704-214761;214779-214833;214869-214935	8	214332-214398;214443-214509;214530-214596;214608-214674;214695-214746;214776-214827;214866-214932;214977-215022	Membrane protein US21	-	0.000001
lcl|KX544838.1_prot_APA46007.1_109	US22;APA46007.1	215204	216934	-	NA	NA	1	216020-216089	NA	NA	US22 like	-	0.000000
lcl|KX544838.1_prot_APA46008.1_110	US23;APA46008.1	217048	218826	-	NA	NA	NA	NA	NA	NA	-	-	0.000000
lcl|KX544838.1_prot_APA46009.1_111	US24;APA46009.1	218922	220427	-	NA	NA	NA	NA	NA	NA	-	-	0.000000
lcl|KX544838.1_prot_APA46010.1_112	US27;APA46010.1	223237	224322	+	7	223333-223407;223441-223500;223549-223620;223678-223740;223801-223875;223921-223995;224038-224121	7	223339-223405;223441-223498;223558-223612;223675-223735;223795-223864;223927-223987;224047-224125	7	223336-223402;223438-223495;223540-223606;223669-223735;223795-223861;223924-223990;224059-224125	HCMV envelope glycoprotein US27	-	0.000001
lcl|KX544838.1_prot_APA46011.1_113	US28;APA46011.1	224530	225594	+	7	224641-224706;224746-224808;224842-224910;224962-225027;225091-225159;225217-225273;225349-225405	7	224641-224704;224740-224812;224830-224899;224962-225028;225088-225157;225217-225280;225346-225412	7	224635-224701;224740-224797;224842-224908;224959-225025;225085-225151;225214-225271;225343-225409	HCMV envelope protein US28	-	0.000002
lcl|KX544838.1_prot_APA46012.1_114	US30;APA46012.1	226948	227997	+	2	227074-227127;227608-227685	2	227074-227131;227596-227677	2	227083-227149;227593-227659	-	-	0.004388
lcl|KX544838.1_prot_APA46013.1_115	US31;APA46013.1	228112	228597	+	NA	NA	NA	NA	NA	NA	-	-	0.000262
lcl|KX544838.1_prot_APA46014.1_116	US32;APA46014.1	228715	229266	+	NA	NA	NA	NA	NA	NA	-	-	0.000092
lcl|KX544838.1_prot_APA46015.1_117	US33A;APA46015.1	229468	229641	+	1	229567-229611	1	229570-229630	NA	NA	protein (some members contain a von Willebrand factor type A (vWA) domain	-	0.000026
lcl|KX544838.1_prot_APA46016.1_118	US34;APA46016.1	229810	230301	+	NA	NA	NA	NA	NA	NA	-	-	0.025609
lcl|KX544838.1_prot_APA46017.1_119	US34A;APA46017.1	230295	230489	+	1	230355-230399	1	230355-230406	2	230337-230403;230484-230484	Herpesvirus US34A protein family	-	0.000121
lcl|KX544838.1_prot_APA46018.1_120	TRS1;APA46018.1	231492	233879	-	NA	NA	NA	NA	NA	NA	-	-	0.000081
													#N/A
													#N/A
													#N/A
													#N/A
													#N/A
													#N/A
													#N/A
													#N/A
													#N/A
													#N/A
													#N/A
													#N/A
													#N/A
													#N/A
													#N/A
													#N/A
													#N/A
													#N/A
													#N/A
													#N/A
													#N/A
													#N/A
													#N/A
													#N/A
													#N/A
													#N/A
													#N/A
													#N/A
													#N/A
													#N/A
													#N/A
													#N/A
													#N/A
													#N/A
													#N/A
													#N/A
													#N/A
													#N/A
													#N/A
													#N/A
													#N/A
													#N/A
													#N/A
													#N/A
													#N/A
													#N/A
													#N/A
													#N/A
													#N/A
													#N/A
													#N/A
													#N/A
													#N/A
													#N/A
													#N/A
													#N/A
													#N/A
													#N/A
													#N/A
													#N/A
													#N/A
													#N/A
													#N/A
													#N/A
													#N/A
													#N/A
													#N/A
													#N/A
													#N/A
													#N/A
													#N/A
													#N/A
													#N/A
													#N/A
													#N/A
													#N/A
													#N/A
													#N/A
													#N/A
													#N/A
													#N/A
													#N/A
													#N/A
													#N/A
													#N/A
													#N/A
													#N/A
													#N/A
													#N/A
													#N/A
													#N/A
													#N/A
													#N/A
													#N/A
													#N/A
													#N/A
													#N/A
													#N/A
													#N/A
													#N/A
													#N/A
													#N/A
													#N/A
													#N/A
													#N/A
													#N/A
													#N/A
													#N/A
													#N/A
													#N/A
													#N/A
													#N/A
													#N/A
													#N/A
													#N/A
													#N/A
													#N/A
													#N/A
													#N/A
													#N/A
													#N/A
													#N/A
													#N/A
													#N/A
													#N/A
													#N/A
													#N/A
													#N/A
													#N/A
													#N/A
													#N/A
													#N/A
													#N/A
													#N/A
													#N/A
													#N/A
													#N/A
													#N/A
													#N/A
													#N/A
													#N/A
													#N/A
													#N/A
													#N/A
													#N/A
													#N/A
													#N/A
													#N/A
													#N/A
													#N/A
													#N/A
													#N/A
													#N/A
													#N/A
													#N/A
													#N/A
													#N/A
													#N/A
													#N/A
													#N/A
													#N/A
													#N/A
													#N/A
													#N/A
													#N/A
													#N/A
													#N/A
													#N/A
													#N/A
													#N/A
													#N/A
													#N/A
													#N/A
													#N/A
													#N/A
													#N/A
													#N/A
													#N/A
													#N/A
													#N/A
													#N/A
													#N/A
													#N/A
													#N/A
													#N/A
													#N/A
													#N/A
													#N/A
													#N/A
													#N/A
													#N/A
													#N/A
													#N/A
													#N/A
													#N/A
													#N/A
													#N/A
													#N/A
													#N/A
													#N/A
													#N/A
													#N/A
													#N/A
													#N/A
													#N/A
													#N/A
													#N/A
													#N/A
													#N/A
													#N/A
													#N/A
													#N/A
													#N/A
													#N/A
													#N/A
													#N/A
													#N/A
													#N/A
													#N/A
													#N/A
													#N/A
													#N/A
													#N/A
													#N/A
													#N/A
													#N/A
													#N/A
													#N/A
													#N/A
													#N/A
													#N/A
													#N/A
													#N/A
													#N/A
													#N/A
													#N/A
													#N/A
													#N/A
													#N/A
													#N/A
													#N/A
													#N/A
													#N/A
													#N/A
													#N/A
													#N/A
													#N/A
													#N/A
													#N/A
													#N/A
													#N/A
													#N/A
													#N/A
													#N/A
													#N/A
													#N/A
													#N/A
													#N/A
													#N/A
													#N/A
													#N/A
													#N/A
													#N/A
													#N/A
													#N/A
													#N/A
													#N/A
													#N/A
													#N/A
													#N/A
													#N/A
													#N/A
													#N/A
													#N/A
													#N/A
													#N/A
													#N/A
													#N/A
													#N/A
													#N/A
													#N/A
													#N/A
													#N/A
													#N/A
													#N/A
													#N/A
													#N/A
													#N/A
													#N/A
													#N/A
													#N/A
													#N/A
													#N/A
													#N/A
													#N/A
													#N/A
													#N/A
													#N/A
													#N/A
													#N/A
													#N/A
													#N/A
													#N/A
													#N/A
													#N/A
													#N/A
													#N/A
													#N/A
													#N/A
													#N/A
													#N/A
													#N/A
													#N/A
													#N/A
													#N/A
													#N/A
													#N/A
													#N/A
													#N/A
													#N/A
													#N/A
													#N/A
													#N/A
													#N/A
													#N/A
													#N/A
													#N/A
													#N/A
													#N/A
													#N/A
													#N/A
													#N/A
													#N/A
													#N/A
													#N/A
													#N/A
													#N/A
													#N/A
													#N/A
													#N/A
													#N/A
													#N/A
													#N/A
													#N/A
													#N/A
													#N/A
													#N/A
													#N/A
													#N/A
													#N/A
													#N/A
													#N/A
													#N/A
													#N/A
													#N/A
													#N/A
													#N/A
													#N/A
													#N/A
													#N/A
													#N/A
													#N/A
													#N/A
													#N/A
													#N/A
													#N/A
													#N/A
													#N/A
													#N/A
													#N/A
													#N/A
													#N/A
													#N/A
													#N/A
													#N/A
													#N/A
													#N/A
													#N/A
													#N/A
													#N/A
													#N/A
													#N/A
													#N/A
													#N/A
													#N/A
													#N/A
													#N/A
													#N/A
													#N/A
													#N/A
													#N/A
													#N/A
													#N/A
													#N/A
													#N/A
													#N/A
													#N/A
													#N/A
													#N/A
													#N/A
													#N/A
													#N/A
													#N/A
													#N/A
													#N/A
													#N/A
													#N/A
													#N/A
													#N/A
													#N/A
													#N/A
													#N/A
													#N/A
													#N/A
													#N/A
													#N/A
													#N/A
													#N/A
													#N/A
													#N/A
													#N/A
													#N/A
													#N/A
													#N/A
													#N/A
													#N/A
													#N/A
													#N/A
													#N/A
													#N/A
													#N/A
													#N/A
													#N/A
													#N/A
													#N/A
													#N/A
													#N/A
													#N/A
													#N/A
													#N/A
													#N/A
													#N/A
													#N/A
													#N/A
													#N/A
													#N/A
													#N/A
													#N/A
													#N/A
													#N/A
													#N/A
													#N/A
													#N/A
													#N/A
													#N/A
													#N/A
													#N/A
													#N/A
													#N/A
													#N/A
													#N/A
													#N/A
													#N/A
													#N/A
													#N/A
													#N/A
													#N/A
													#N/A
													#N/A
													#N/A
													#N/A
													#N/A
													#N/A
													#N/A
													#N/A
													#N/A
													#N/A
													#N/A
													#N/A
													#N/A
													#N/A
													#N/A
													#N/A
													#N/A
													#N/A
													#N/A
													#N/A
													#N/A
													#N/A
													#N/A
													#N/A
													#N/A
													#N/A
													#N/A
													#N/A
													#N/A
													#N/A
													#N/A
													#N/A
													#N/A
													#N/A
													#N/A
													#N/A
													#N/A
													#N/A
													#N/A
													#N/A
													#N/A
													#N/A
													#N/A
													#N/A
													#N/A
													#N/A
													#N/A
													#N/A
													#N/A
													#N/A
													#N/A
													#N/A
													#N/A
													#N/A
													#N/A
													#N/A
													#N/A
													#N/A
													#N/A
													#N/A
													#N/A
													#N/A
													#N/A
													#N/A
													#N/A
													#N/A
													#N/A
													#N/A
													#N/A
													#N/A
													#N/A
													#N/A
													#N/A
													#N/A
													#N/A
													#N/A
													#N/A
													#N/A
													#N/A
													#N/A
													#N/A
													#N/A
													#N/A
													#N/A
													#N/A
													#N/A
													#N/A
													#N/A
													#N/A
													#N/A
													#N/A
													#N/A
													#N/A
													#N/A
													#N/A
													#N/A
													#N/A
													#N/A
													#N/A
													#N/A
													#N/A
													#N/A
													#N/A
													#N/A
													#N/A
													#N/A
													#N/A
													#N/A
													#N/A
													#N/A
													#N/A
													#N/A
													#N/A
													#N/A
													#N/A
													#N/A
													#N/A
													#N/A
													#N/A
													#N/A
													#N/A
													#N/A
													#N/A
													#N/A
													#N/A
													#N/A
													#N/A
													#N/A
													#N/A
													#N/A
													#N/A
													#N/A
													#N/A
													#N/A
													#N/A
													#N/A
													#N/A
													#N/A
													#N/A
													#N/A
													#N/A
													#N/A
													#N/A
													#N/A
													#N/A
													#N/A
													#N/A
													#N/A
													#N/A
													#N/A
													#N/A
													#N/A
													#N/A
													#N/A
													#N/A
													#N/A
													#N/A
													#N/A
													#N/A
													#N/A
													#N/A
													#N/A
													#N/A
													#N/A
													#N/A
													#N/A
													#N/A
													#N/A
													#N/A
													#N/A
													#N/A
													#N/A
													#N/A
													#N/A
													#N/A
													#N/A
													#N/A
													#N/A
													#N/A
													#N/A
													#N/A
													#N/A
													#N/A
													#N/A
													#N/A
													#N/A
													#N/A
													#N/A
													#N/A
													#N/A
													#N/A
													#N/A
													#N/A
													#N/A
													#N/A
													#N/A
													#N/A
													#N/A
													#N/A
													#N/A
													#N/A
													#N/A
													#N/A
													#N/A
													#N/A
													#N/A
													#N/A
													#N/A
													#N/A
													#N/A
													#N/A
													#N/A
													#N/A
													#N/A
													#N/A
													#N/A
													#N/A
													#N/A
													#N/A
													#N/A
													#N/A
													#N/A
													#N/A
													#N/A
													#N/A
													#N/A
													#N/A
													#N/A
													#N/A
													#N/A
													#N/A
													#N/A
													#N/A
													#N/A
													#N/A
													#N/A
													#N/A
													#N/A
													#N/A
													#N/A
													#N/A
													#N/A
													#N/A
													#N/A
													#N/A
													#N/A
													#N/A
													#N/A
													#N/A
													#N/A
													#N/A
													#N/A
													#N/A
													#N/A
													#N/A
													#N/A
													#N/A
													#N/A
													#N/A
													#N/A
													#N/A
													#N/A
													#N/A
													#N/A
													#N/A
													#N/A
													#N/A
													#N/A
													#N/A
													#N/A
													#N/A
													#N/A
													#N/A
													#N/A
													#N/A
													#N/A
													#N/A
													#N/A
													#N/A
													#N/A
													#N/A
													#N/A
													#N/A
													#N/A
													#N/A
													#N/A
													#N/A
													#N/A
													#N/A
													#N/A
													#N/A
													#N/A
													#N/A
													#N/A
													#N/A
													#N/A
													#N/A
													#N/A
													#N/A
													#N/A
													#N/A
													#N/A
													#N/A
													#N/A
													#N/A
													#N/A
													#N/A
													#N/A
													#N/A
													#N/A
													#N/A
													#N/A
													#N/A
													#N/A
													#N/A
													#N/A
													#N/A
													#N/A
													#N/A
													#N/A
													#N/A
													#N/A
													#N/A
													#N/A
													#N/A
													#N/A
													#N/A
													#N/A
													#N/A
													#N/A
													#N/A
													#N/A
													#N/A
													#N/A
													#N/A
													#N/A
													#N/A
													#N/A
													#N/A
													#N/A
													#N/A
													#N/A
													#N/A
													#N/A
													#N/A
													#N/A
													#N/A
													#N/A
													#N/A
													#N/A
													#N/A
													#N/A
													#N/A
													#N/A
													#N/A
													#N/A
													#N/A
													#N/A
													#N/A
													#N/A
													#N/A
													#N/A
													#N/A
													#N/A
													#N/A
													#N/A
													#N/A
													#N/A
													#N/A
													#N/A
													#N/A
													#N/A
													#N/A
													#N/A
													#N/A
													#N/A
													#N/A
													#N/A
													#N/A
													#N/A
													#N/A
													#N/A
													#N/A
													#N/A
													#N/A
													#N/A
													#N/A
													#N/A
													#N/A
													#N/A
													#N/A
													#N/A
													#N/A
													#N/A
													#N/A
													#N/A
													#N/A
													#N/A
													#N/A
													#N/A
													#N/A
													#N/A
													#N/A
													#N/A
													#N/A
													#N/A
													#N/A
													#N/A
													#N/A
													#N/A
													#N/A
													#N/A
													#N/A
													#N/A
													#N/A
													#N/A
													#N/A
													#N/A
													#N/A
													#N/A
													#N/A
													#N/A
													#N/A
													#N/A
													#N/A
													#N/A
													#N/A
													#N/A
													#N/A
													#N/A
													#N/A
													#N/A
													#N/A
													#N/A
													#N/A
													#N/A
													#N/A
													#N/A
													#N/A
													#N/A
													#N/A
													#N/A
													#N/A
													#N/A
													#N/A
													#N/A
													#N/A
													#N/A
													#N/A
													#N/A
													#N/A
													#N/A
													#N/A
													#N/A
													#N/A
													#N/A
													#N/A
													#N/A
													#N/A
													#N/A
													#N/A
													#N/A
													#N/A
													#N/A
													#N/A
													#N/A
													#N/A
													#N/A
													#N/A
													#N/A
													#N/A
													#N/A
													#N/A
													#N/A
													#N/A
													#N/A
													#N/A
													#N/A
													#N/A
													#N/A
													#N/A
													#N/A
													#N/A
													#N/A
													#N/A
													#N/A
													#N/A
													#N/A
													#N/A
													#N/A
													#N/A
													#N/A
													#N/A
													#N/A
													#N/A
													#N/A
													#N/A
													#N/A
													#N/A
													#N/A
													#N/A
													#N/A
													#N/A
													#N/A
													#N/A
													#N/A
													#N/A
													#N/A
													#N/A
													#N/A
													#N/A
													#N/A
													#N/A
													#N/A
													#N/A
													#N/A
													#N/A
													#N/A
													#N/A
													#N/A
													#N/A
													#N/A
													#N/A
													#N/A
													#N/A
													#N/A
													#N/A
													#N/A
													#N/A
													#N/A
													#N/A
													#N/A
													#N/A
													#N/A
													#N/A
													#N/A
													#N/A
													#N/A
													#N/A
													#N/A
													#N/A
													#N/A
													#N/A
													#N/A
													#N/A
													#N/A
													#N/A
													#N/A
													#N/A
													#N/A
													#N/A
													#N/A
													#N/A
													#N/A
													#N/A
													#N/A
													#N/A
													#N/A
													#N/A
													#N/A
													#N/A
													#N/A
													#N/A
													#N/A
													#N/A
													#N/A
													#N/A
													#N/A
													#N/A
													#N/A
													#N/A
													#N/A
													#N/A
													#N/A
													#N/A
													#N/A
													#N/A
													#N/A
													#N/A
													#N/A
													#N/A
													#N/A
													#N/A
													#N/A
													#N/A
													#N/A
													#N/A
													#N/A
													#N/A
													#N/A
													#N/A
													#N/A
													#N/A
													#N/A
													#N/A
													#N/A
													#N/A
													#N/A
													#N/A
													#N/A
													#N/A
													#N/A
													#N/A
													#N/A
													#N/A
													#N/A
													#N/A
													#N/A
													#N/A
													#N/A
													#N/A
													#N/A
													#N/A
													#N/A
													#N/A
													#N/A
													#N/A
													#N/A
													#N/A
													#N/A
													#N/A
													#N/A
													#N/A
													#N/A
													#N/A
													#N/A
													#N/A
													#N/A
													#N/A
													#N/A
													#N/A
													#N/A
													#N/A
													#N/A
													#N/A
													#N/A
													#N/A
													#N/A
													#N/A
													#N/A
													#N/A
													#N/A
													#N/A
													#N/A
													#N/A
													#N/A
													#N/A
													#N/A
													#N/A
													#N/A
													#N/A
													#N/A
													#N/A
													#N/A
													#N/A
													#N/A
													#N/A
													#N/A
													#N/A
													#N/A
													#N/A
													#N/A
													#N/A
													#N/A
													#N/A
													#N/A
													#N/A
													#N/A
													#N/A
													#N/A
													#N/A
													#N/A
													#N/A
													#N/A
													#N/A
													#N/A
													#N/A
													#N/A
													#N/A
													#N/A
													#N/A
													#N/A
													#N/A
													#N/A
													#N/A
													#N/A
													#N/A
													#N/A
													#N/A
													#N/A
													#N/A
													#N/A
													#N/A
													#N/A
													#N/A
													#N/A
													#N/A
													#N/A
													#N/A
													#N/A
													#N/A
													#N/A
													#N/A
													#N/A
													#N/A
													#N/A
													#N/A
													#N/A
													#N/A
													#N/A
													#N/A
													#N/A
													#N/A
													#N/A
													#N/A
													#N/A
													#N/A
													#N/A
													#N/A
													#N/A
													#N/A
													#N/A
													#N/A
													#N/A
													#N/A
													#N/A
													#N/A
													#N/A
													#N/A
													#N/A
													#N/A
													#N/A
													#N/A
													#N/A
													#N/A
													#N/A
													#N/A
													#N/A
													#N/A
													#N/A
													#N/A
													#N/A
													#N/A
													#N/A
													#N/A
													#N/A
													#N/A
													#N/A
													#N/A
													#N/A
													#N/A
													#N/A
													#N/A
													#N/A
													#N/A
													#N/A
													#N/A
													#N/A
													#N/A
													#N/A
													#N/A
													#N/A
													#N/A
													#N/A
													#N/A
													#N/A
													#N/A
													#N/A
													#N/A
													#N/A
													#N/A
													#N/A
													#N/A
													#N/A
													#N/A
													#N/A
													#N/A
													#N/A
													#N/A
													#N/A
													#N/A
													#N/A
													#N/A
													#N/A
													#N/A
													#N/A
													#N/A
													#N/A
													#N/A
													#N/A
													#N/A
													#N/A
													#N/A
													#N/A
													#N/A
													#N/A
													#N/A
													#N/A
													#N/A
													#N/A
													#N/A
													#N/A
													#N/A
													#N/A
													#N/A
													#N/A
													#N/A
													#N/A
													#N/A
													#N/A
													#N/A
													#N/A
													#N/A
													#N/A
													#N/A
													#N/A
													#N/A
													#N/A
													#N/A
													#N/A
													#N/A
													#N/A
													#N/A
													#N/A
													#N/A
													#N/A
													#N/A
													#N/A
													#N/A
													#N/A
													#N/A
													#N/A
													#N/A
													#N/A
													#N/A
													#N/A
													#N/A
													#N/A
													#N/A
													#N/A
													#N/A
													#N/A
													#N/A
													#N/A
													#N/A
													#N/A
													#N/A
													#N/A
													#N/A
													#N/A
													#N/A
													#N/A
													#N/A
													#N/A
													#N/A
													#N/A
													#N/A
													#N/A
													#N/A
													#N/A
													#N/A
													#N/A
													#N/A
													#N/A
													#N/A
													#N/A
													#N/A
													#N/A
													#N/A
													#N/A
													#N/A
													#N/A
													#N/A
													#N/A
													#N/A
													#N/A
													#N/A
													#N/A
													#N/A
													#N/A
													#N/A
													#N/A
													#N/A
													#N/A
													#N/A
													#N/A
													#N/A
													#N/A
													#N/A
													#N/A
													#N/A
													#N/A
													#N/A
													#N/A
													#N/A
													#N/A
													#N/A
													#N/A
													#N/A
													#N/A
													#N/A
													#N/A
													#N/A
													#N/A
													#N/A
													#N/A
													#N/A
													#N/A
													#N/A
													#N/A
													#N/A
													#N/A
													#N/A
													#N/A
													#N/A
													#N/A
													#N/A
													#N/A
													#N/A
													#N/A
													#N/A
													#N/A
													#N/A
													#N/A
													#N/A
													#N/A
													#N/A
													#N/A
													#N/A
													#N/A
													#N/A
													#N/A
													#N/A
													#N/A
													#N/A
													#N/A
													#N/A
													#N/A
													#N/A
													#N/A
													#N/A
													#N/A
													#N/A
													#N/A
													#N/A
													#N/A
													#N/A
													#N/A
													#N/A
													#N/A
													#N/A
													#N/A
													#N/A
													#N/A
													#N/A
													#N/A
													#N/A
													#N/A
													#N/A
													#N/A
													#N/A
													#N/A
													#N/A
													#N/A
													#N/A
													#N/A
													#N/A
													#N/A
													#N/A
													#N/A
													#N/A
													#N/A
													#N/A
													#N/A
													#N/A
													#N/A
													#N/A
													#N/A
													#N/A
													#N/A
													#N/A
													#N/A
													#N/A
													#N/A
													#N/A
													#N/A
													#N/A
													#N/A
													#N/A
													#N/A
													#N/A
													#N/A
													#N/A
													#N/A
													#N/A
													#N/A
													#N/A
													#N/A
													#N/A
													#N/A
													#N/A
													#N/A
													#N/A
													#N/A
													#N/A
													#N/A
													#N/A
													#N/A
													#N/A
													#N/A
													#N/A
													#N/A
													#N/A
													#N/A
													#N/A
													#N/A
													#N/A
													#N/A
													#N/A
													#N/A
													#N/A
													#N/A
													#N/A
													#N/A
													#N/A
													#N/A
													#N/A
													#N/A
													#N/A
													#N/A
													#N/A
													#N/A
													#N/A
													#N/A
													#N/A
													#N/A
													#N/A
													#N/A
													#N/A
													#N/A
													#N/A
													#N/A
													#N/A
													#N/A
													#N/A
													#N/A
													#N/A
													#N/A
													#N/A
													#N/A
													#N/A
													#N/A
													#N/A
													#N/A
													#N/A
													#N/A
													#N/A
													#N/A
													#N/A
													#N/A
													#N/A
													#N/A
													#N/A
													#N/A
													#N/A
													#N/A
													#N/A
													#N/A
													#N/A
													#N/A
													#N/A
													#N/A
													#N/A
													#N/A
													#N/A
													#N/A
													#N/A
													#N/A
													#N/A
													#N/A
													#N/A
													#N/A
													#N/A
													#N/A
													#N/A
													#N/A
													#N/A
													#N/A
													#N/A
													#N/A
													#N/A
													#N/A
													#N/A
													#N/A
													#N/A
													#N/A
													#N/A
													#N/A
													#N/A
													#N/A
													#N/A
													#N/A
													#N/A
													#N/A
													#N/A
													#N/A
													#N/A
													#N/A
													#N/A
													#N/A
													#N/A
													#N/A
													#N/A
													#N/A
													#N/A
													#N/A
													#N/A
													#N/A
													#N/A
													#N/A
													#N/A
													#N/A
													#N/A
													#N/A
													#N/A
													#N/A
													#N/A
													#N/A
													#N/A
													#N/A
													#N/A
													#N/A
													#N/A
													#N/A
													#N/A

## Sheet: TB40-E_UNC_KX544839.1
ACC	info	Start	End	Strand	pureseqtm_ntrans	pureseqtm	phobius_ntrans	phobius	tmhmm_ntrans	tmhmm	Function	Function from Orthologues	SP
lcl|KX544839.1_prot_APA46019.1_1	US7;APA46019.1	331	1008	-	1	835-933	1	838-913	1	835-901	integral to host endoplasmic reticulum membrane; mitigation of host immune response by virus; CMV US	-	0.999167
lcl|KX544839.1_prot_APA46020.1_2	US8;APA46020.1	1210	1890	-	1	1747-1806	1	1750-1807	1	1738-1804	integral to host endoplasmic reticulum membrane; mitigation of host immune response by virus; CMV US	-	0.999195
lcl|KX544839.1_prot_APA46021.1_3	US9;APA46021.1	1905	2648	-	1	2496-2579	1	2487-2574	1	2508-2574	integral to host endoplasmic reticulum membrane; mitigation of host immune response by virus; CMV US	-	0.533654
lcl|KX544839.1_prot_APA46022.1_4	US10;APA46022.1	3033	3590	-	1	3462-3560	1	3510-3576	2	3414-3480;3510-3576	HCMV unique short US10 glycoprotein	-	0.999223
lcl|KX544839.1_prot_APA46023.1_5	US11;APA46023.1	3666	4313	-	1	4209-4262	1	4215-4275	NA	NA	VIMP; integral to host endoplasmic reticulum membrane; mitigation of host immune response by virus; CMV US	-	0.999014
lcl|KX544839.1_prot_APA46024.1_6	US13;APA46024.1	5424	6209	-	7	5523-5591;5637-5684;5712-5765;5790-5849;5880-5936;5970-6026;6069-6128	7	5529-5595;5631-5688;5709-5766;5784-5847;5883-5934;5970-6033;6069-6126	7	5523-5589;5634-5685;5706-5763;5778-5844;5880-5931;5961-6018;6057-6123	-	-	0.000007
lcl|KX544839.1_prot_APA46025.1_7	US14;APA46025.1	6278	7210	-	7	6479-6541;6605-6628;6665-6715;6746-6793;6830-6877;6905-6967;7010-7084	7	6482-6548;6584-6638;6659-6719;6737-6797;6818-6872;6890-6953;7013-7079	5	6479-6545;6659-6716;6737-6794;6884-6950;7010-7076	-	-	0.000387
lcl|KX544839.1_prot_APA46026.1_8	US15;APA46026.1	7255	8043	-	7	7402-7455;7510-7554;7582-7638;7657-7716;7750-7803;7828-7896;7933-7998	7	7405-7468;7504-7555;7573-7633;7654-7714;7750-7804;7825-7885;7930-7987	7	7390-7456;7501-7552;7573-7639;7651-7717;7744-7801;7831-7897;7933-7999	-	-	0.000048
lcl|KX544839.1_prot_APA46027.1_9	US17;APA46027.1	9174	10055	-	7	9306-9365;9393-9452;9513-9563;9585-9641;9672-9728;9759-9812;9855-9917	7	9303-9369;9387-9465;9501-9561;9579-9645;9666-9723;9759-9816;9852-9912	7	9300-9366;9387-9453;9498-9555;9576-9642;9672-9738;9753-9804;9849-9915	-	-	0.000056
lcl|KX544839.1_prot_APA46028.1_10	US18;APA46028.1	10323	11147	-	7	10461-10529;10554-10613;10647-10703;10734-10790;10818-10880;10908-10967;11007-11075	7	10461-10527;10548-10608;10644-10707;10728-10794;10812-10872;10908-10962;11022-11085	8	10470-10527;10548-10614;10644-10710;10725-10791;10821-10887;10908-10974;11019-11085;11124-11142	Transmembrane protein HWLF5	-	0.000033
lcl|KX544839.1_prot_APA46029.1_11	US20;APA46029.1	12053	12817	-	7	12134-12202;12242-12295;12320-12376;12407-12457;12488-12544;12572-12643;12671-12733	7	12140-12203;12239-12299;12320-12377;12395-12458;12494-12551;12569-12650;12686-12749	7	12137-12203;12233-12299;12320-12377;12392-12458;12479-12536;12581-12647;12683-12749	Transmembrane protein HWLF3; Inhibitor of apoptosis-promoting Bax1	-	0.000003
lcl|KX544839.1_prot_APA46030.1_12	US21;APA46030.1	12924	13643	-	7	12978-13043;13074-13133;13161-13214;13242-13304;13335-13382;13407-13454;13503-13562	7	12984-13044;13062-13128;13164-13224;13242-13305;13332-13389;13407-13461;13497-13563	7	12960-13026;13071-13137;13158-13224;13236-13302;13317-13383;13395-13452;13491-13557	Membrane protein US21	-	0.000001
lcl|KX544839.1_prot_APA46031.1_13	US22;APA46031.1	13820	15550	-	NA	NA	1	14636-14705	NA	NA	US22 like	-	0.000000
lcl|KX544839.1_prot_APA46032.1_14	US23;APA46032.1	15664	17442	-	NA	NA	NA	NA	NA	NA	-	-	0.000000
lcl|KX544839.1_prot_APA46033.1_15	US24;APA46033.1	17538	19040	-	NA	NA	NA	NA	NA	NA	-	-	0.000000
lcl|KX544839.1_prot_APA46034.1_16	US27;APA46034.1	21853	22938	+	7	21949-22023;22057-22116;22165-22236;22294-22356;22417-22491;22537-22611;22654-22737	7	21955-22021;22057-22114;22174-22228;22291-22351;22411-22480;22543-22603;22663-22741	7	21952-22018;22054-22111;22156-22222;22285-22351;22411-22477;22540-22606;22675-22741	HCMV envelope glycoprotein US27	-	0.000001
lcl|KX544839.1_prot_APA46035.1_17	US28;APA46035.1	23146	24210	+	7	23257-23322;23362-23424;23458-23526;23578-23643;23707-23775;23833-23889;23965-24021	7	23257-23320;23356-23428;23446-23515;23578-23644;23704-23773;23833-23896;23962-24028	7	23251-23317;23356-23413;23458-23524;23575-23641;23701-23767;23830-23887;23959-24025	HCMV envelope protein US28	-	0.000002
lcl|KX544839.1_prot_APA46036.1_18	US30;APA46036.1	25564	26613	+	1	26224-26301	1	26212-26293	2	25699-25765;26209-26275	-	-	0.005280
lcl|KX544839.1_prot_APA46037.1_19	US31;APA46037.1	26728	27213	+	NA	NA	NA	NA	NA	NA	-	-	0.000474
lcl|KX544839.1_prot_APA46038.1_20	US32;APA46038.1	27337	27882	+	NA	NA	NA	NA	NA	NA	-	-	0.000001
lcl|KX544839.1_prot_APA46039.1_21	US33;APA46039.1	28018	28365	-	1	28069-28113	1	28078-28132	1	28054-28120	-	-	0.000190
lcl|KX544839.1_prot_APA46040.1_22	US34;APA46040.1	28426	28917	+	NA	NA	NA	NA	NA	NA	-	-	0.025609
lcl|KX544839.1_prot_APA46041.1_23	US34A;APA46041.1	28911	29105	+	1	28971-29015	1	28971-29022	2	28953-29019;29100-29100	Herpesvirus US34A protein family	-	0.000106
lcl|KX544839.1_prot_APA46042.1_24	RL1;APA46042.1	34090	35022	+	NA	NA	NA	NA	NA	NA	-	-	0.000003
lcl|KX544839.1_prot_APA46043.1_25	RL10;APA46043.1	40952	41464	+	2	40979-41029;41186-41251	1	41183-41252	2	40970-41036;41186-41252	Cytomegalovirus TRL10 protein	-	0.999189
lcl|KX544839.1_prot_APA46044.1_26	RL11;APA46044.1	41493	42197	+	1	42039-42104	1	42036-42102	1	42030-42096	-	-	0.999087
lcl|KX544839.1_prot_APA46045.1_27	RL12;APA46045.1	42201	43454	+	2	42243-42284;43314-43367	2	42237-42282;43308-43362	1	43308-43359	-	-	0.800714
lcl|KX544839.1_prot_APA46046.1_28	RL13TRL14;APA46046.1	43568	44479	+	1	44342-44398	1	44339-44399	1	44336-44402	-	-	0.885402
lcl|KX544839.1_prot_APA46047.1_29	UL1;APA46047.1	44593	45252	+	2	44644-44664;45142-45198	1	45124-45196	2	44611-44677;45127-45193	CD48 antigen	-	0.237302
lcl|KX544839.1_prot_APA46048.1_30	UL2;APA46048.1	45646	45828	-	1	45751-45804	1	45751-45811	1	45745-45811	UL2 protein	-	0.000008
lcl|KX544839.1_prot_APA46049.1_31	UL3;APA46049.1	45788	46108	-	NA	NA	NA	NA	NA	NA	-	-	0.000054
lcl|KX544839.1_prot_APA46050.1_32	UL4;APA46050.1	46256	46708	+	NA	NA	NA	NA	NA	NA	-	-	0.999120
lcl|KX544839.1_prot_APA46051.1_33	UL5;APA46051.1	46797	47297	+	1	47127-47192	1	47118-47199	2	47130-47196;47283-47292	-	-	0.304362
lcl|KX544839.1_prot_APA46052.1_34	UL7;APA46052.1	48309	48977	+	2	48381-48434;48894-48950	2	48387-48444;48888-48948	2	48369-48435;48891-48957	HCMV CEACAM1-like protein	-	0.000023
lcl|KX544839.1_prot_APA46053.1_35	UL8;APA46053.1	49017	49385	+	1	49254-49307	1	49251-49311	1	49236-49302	HCMV CEACAM1-like protein	-	0.000161
lcl|KX544839.1_prot_APA46054.1_36	UL9;APA46054.1	49395	50102	+	1	49989-50039	1	49986-50040	2	49980-50037;50097-50097	host cell endoplasmic reticulum	-	0.999192
lcl|KX544839.1_prot_APA46055.1_37	UL10;APA46055.1	50230	51000	+	2	50251-50310;50866-50919	2	50251-50311;50863-50917	1	50854-50920	-	-	0.269259
lcl|KX544839.1_prot_APA46056.1_38	UL11;APA46056.1	51102	51920	+	2	51138-51197;51795-51845	2	51138-51186;51786-51843	1	51774-51840	HCMV protein UL11	-	0.046317
lcl|KX544839.1_prot_APA46057.1_39	UL12;APA46057.1	51898	52119	-	NA	NA	NA	NA	NA	NA	-	-	0.000000
lcl|KX544839.1_prot_APA46058.1_40	UL13;APA46058.1	52118	53539	+	NA	NA	NA	NA	NA	NA	-	-	0.985353
lcl|KX544839.1_prot_APA46059.1_41	UL14;APA46059.1	53689	54672	+	1	54490-54543	1	54487-54547	NA	NA	Herpes-like virus membrane glycoprotein UL141	-	0.997877
lcl|KX544839.1_prot_APA46060.1_42	UL15A;APA46060.1	54685	54993	+	1	54928-54978	1	54925-54976	1	54922-54976	-	-	0.000287
lcl|KX544839.1_prot_APA46061.1_43	UL16;APA46061.1	55178	55906	+	1	55784-55834	1	55784-55838	2	55235-55301;55766-55832	HCMV immunoevasion protein	-	0.987400
lcl|KX544839.1_prot_APA46062.1_44	UL17;APA46062.1	56014	56328	+	NA	NA	NA	NA	NA	NA	-	-	0.000145
lcl|KX544839.1_prot_APA46063.1_45	UL18;APA46063.1	56440	57543	+	2	56467-56499;57424-57486	1	57409-57475	2	57409-57475;57538-57538	-	-	0.262206
lcl|KX544839.1_prot_APA46064.1_46	UL19;APA46064.1	57540	57836	+	NA	NA	NA	NA	NA	NA	-	-	0.000000
lcl|KX544839.1_prot_APA46065.1_47	UL20;APA46065.1	58100	59122	+	2	58673-58735;58766-58855	2	58670-58736;58754-58847	2	58667-58733;58778-58844	Cytomegalovirus UL20	-	0.312322
lcl|KX544839.1_prot_APA46066.1_48	UL21A;APA46066.1	59267	59638	-	NA	NA	NA	NA	NA	NA	-	-	0.000000
lcl|KX544839.1_prot_APA46067.1_49	UL22A;APA46067.1	59907	60302	+	NA	NA	NA	NA	1	59919-59970	Cytomegalovirus UL20A protein	-	0.999065
lcl|KX544839.1_prot_APA46068.1_50	UL23;APA46068.1	60664	61518	-	NA	NA	NA	NA	NA	NA	-	-	0.000000
lcl|KX544839.1_prot_APA46069.1_51	UL24;APA46069.1	61738	62640	-	NA	NA	NA	NA	NA	NA	-	-	0.000001
lcl|KX544839.1_prot_APA46070.1_52	UL25;APA46070.1	62862	64832	+	NA	NA	NA	NA	NA	NA	-	-	0.000005
lcl|KX544839.1_prot_APA46071.1_53	UL26;APA46071.1	65018	65584	-	NA	NA	NA	NA	NA	NA	-	-	0.000000
lcl|KX544839.1_prot_APA46072.1_54	UL29;APA46072.1	68729	69811	-	NA	NA	NA	NA	NA	NA	-	-	0.000000
lcl|KX544839.1_prot_APA46073.1_55	UL31;APA46073.1	70556	72571	+	NA	NA	NA	NA	NA	NA	-	-	0.000000
lcl|KX544839.1_prot_APA46074.1_56	UL32;APA46074.1	72652	75801	-	NA	NA	NA	NA	NA	NA	-	-	0.000000
lcl|KX544839.1_prot_APA46075.1_57	UL33;APA46075.1	76059	77231	+	7	76095-76163;76218-76274;76314-76373;76434-76496;76614-76682;76725-76793;76863-76931	7	76098-76170;76233-76284;76320-76374;76434-76494;76623-76686;76722-76791;76851-76920	6	76086-76152;76215-76281;76311-76368;76431-76497;76617-76683;76722-76788	Cytomegalovirus G-protein coupled receptor UL33	-	0.000001
lcl|KX544839.1_prot_APA46076.1_58	UL34;APA46076.1	77599	78822	+	NA	NA	NA	NA	NA	NA	-	-	0.000333
lcl|KX544839.1_prot_APA46077.1_59	UL36;APA46077.1	81052	82586	-	NA	NA	NA	NA	NA	NA	-	-	0.000000
lcl|KX544839.1_prot_APA46078.1_60	UL37;APA46078.1	82720	85513	-	2	82741-82788;84010-84093	2	82738-82795;84016-84094	2	82732-82783;84013-84079	UL37 HCMV immediate early glycoprotein	-	0.000000
lcl|KX544839.1_prot_APA46079.1_61	UL38;APA46079.1	83935	84930	-	NA	NA	NA	NA	NA	NA	-	-	0.000000
lcl|KX544839.1_prot_APA46080.1_62	UL40;APA46080.1	86025	86690	-	2	86058-86114;86565-86627	2	86043-86109;86574-86634	NA	NA	HCMV protein UL40	-	0.073346
lcl|KX544839.1_prot_APA46081.1_63	UL41A;APA46081.1	86852	87088	-	1	86909-86977	1	86915-86990	1	86909-86975	Herpesvirus UL41A	-	0.000001
lcl|KX544839.1_prot_APA46082.1_64	UL42;APA46082.1	87193	87570	-	1	87454-87513	1	87451-87520	1	87448-87514	Pfam UL42; HCMV UL42	-	0.000000
lcl|KX544839.1_prot_APA46083.1_65	UL43;APA46083.1	87634	88905	-	NA	NA	NA	NA	NA	NA	-	-	0.000011
lcl|KX544839.1_prot_APA46084.1_66	UL44;APA46084.1	88952	90253	-	NA	NA	NA	NA	NA	NA	-	-	0.000002
lcl|KX544839.1_prot_APA46085.1_67	UL46;APA46085.1	93259	94131	-	NA	NA	NA	NA	NA	NA	-	-	0.000000
lcl|KX544839.1_prot_APA46086.1_68	UL49;APA46086.1	104133	105845	-	NA	NA	3	104535-104613;104673-104733;105123-105192	1	104535-104601	viral process; UL49 family; viral tegument	-	0.000005
lcl|KX544839.1_prot_APA46087.1_69	UL50;APA46087.1	105802	107004	-	1	106906-106947	1	106885-106954	1	106885-106951	Herpesvirus virion protein U34	-	0.000000
lcl|KX544839.1_prot_APA46088.1_70	UL51;APA46088.1	107026	107499	-	NA	NA	NA	NA	NA	NA	-	-	0.000000
lcl|KX544839.1_prot_APA46089.1_71	UL53;APA46089.1	109531	110661	+	NA	NA	NA	NA	NA	NA	-	-	0.000000
lcl|KX544839.1_prot_APA46090.1_72	UL54;APA46090.1	110639	114367	-	NA	NA	NA	NA	NA	NA	-	-	0.000000
lcl|KX544839.1_prot_APA46091.1_73	UL55;APA46091.1	114509	117232	-	2	116678-116734;116771-116824	1	116765-116825	2	116681-116738;116759-116825	Herpesvirus Glycoprotein B PH-like domain; Herpesvirus Glycoprotein B	-	0.993228
lcl|KX544839.1_prot_APA46092.1_74	UL56;APA46092.1	117195	119741	-	NA	NA	NA	NA	NA	NA	-	-	0.000000
lcl|KX544839.1_prot_APA46093.1_75	UL59;APA46093.1	124938	125309	-	NA	NA	NA	NA	NA	NA	-	-	0.000049
lcl|KX544839.1_prot_APA46094.1_76	UL69;APA46094.1	131928	134153	-	NA	NA	NA	NA	NA	NA	-	-	0.000000
lcl|KX544839.1_prot_APA46095.1_77	UL70;APA46095.1	134253	137093	-	NA	NA	NA	NA	NA	NA	-	-	0.000001
lcl|KX544839.1_prot_APA46096.1_78	UL71;APA46096.1	137052	138194	+	NA	NA	NA	NA	NA	NA	-	-	0.000000
lcl|KX544839.1_prot_APA46097.1_79	UL73;APA46097.1	139456	139863	+	1	139756-139821	1	139756-139813	1	139753-139810	Envelope glycoprotein gpUL73	-	0.998998
lcl|KX544839.1_prot_APA46098.1_80	UL74;APA46098.1	139835	141229	-	NA	NA	NA	NA	1	139871-139937	Herpes UL74 glycoproteins	-	0.743817
lcl|KX544839.1_prot_APA46099.1_81	UL75;APA46099.1	141605	143836	-	1	143762-143818	1	143762-143816	1	143759-143816	Herpesvirus glycoprotein H; Herpesvirus glycoprotein H main domain; Herpesvirus glycoprotein H C-terminal domain	-	0.999148
lcl|KX544839.1_prot_APA46100.1_82	UL76;APA46100.1	144031	145008	+	1	144154-144183	1	144145-144199	NA	NA	Herpes virus protein UL24	-	0.000026
lcl|KX544839.1_prot_APA46101.1_83	UL77;APA46101.1	144611	146503	+	NA	NA	NA	NA	1	146456-146498	Herpesvirus UL25 family; viral capsid; viral genome packaging	-	0.000000
lcl|KX544839.1_prot_APA46102.1_84	UL78;APA46102.1	146592	147887	+	7	146721-146789;146817-146897;146916-146993;147060-147110;147189-147248;147291-147356;147432-147482	7	146718-146787;146808-146865;146925-146988;147051-147120;147198-147258;147279-147345;147426-147489	6	146715-146781;146817-146874;146919-146985;147048-147114;147189-147255;147276-147342	Envelope protein UL78	-	0.000006
lcl|KX544839.1_prot_APA46103.1_85	UL79;APA46103.1	147942	148829	-	NA	NA	NA	NA	NA	NA	-	-	0.000000
lcl|KX544839.1_prot_APA46104.1_86	UL80;APA46104.1	148866	150992	+	NA	NA	NA	NA	NA	NA	-	-	0.000001
lcl|KX544839.1_prot_APA46105.1_87	UL80.5;APA46105.1	149871	150992	+	NA	NA	NA	NA	NA	NA	-	-	0.000081
lcl|KX544839.1_prot_APA46106.1_88	UL83;APA46106.1	153023	154708	-	NA	NA	NA	NA	NA	NA	-	-	0.000000
lcl|KX544839.1_prot_APA46107.1_89	UL84;APA46107.1	154978	156729	-	NA	NA	NA	NA	NA	NA	-	-	0.000006
lcl|KX544839.1_prot_APA46108.1_90	UL86;APA46108.1	157842	161954	-	NA	NA	NA	NA	NA	NA	-	-	0.000002
lcl|KX544839.1_prot_APA46109.1_91	UL87;APA46109.1	162014	164839	+	NA	NA	NA	NA	NA	NA	-	-	0.000000
lcl|KX544839.1_prot_APA46110.1_92	UL89;APA46110.1	166121	172046	-	2	166607-166672;166781-166840	2	166607-166670;166781-166847	2	166601-166667;166778-166844	Probable DNA packing protein, C-terminus; DNA packaging; Probable D packing protein, C-terminus	-	0.000000
lcl|KX544839.1_prot_APA46111.1_93	UL90;APA46111.1	167294	167494	-	NA	NA	NA	NA	NA	NA	-	-	0.000002
lcl|KX544839.1_prot_APA46112.1_94	UL91;APA46112.1	167493	167828	+	NA	NA	NA	NA	NA	NA	-	-	0.000000
lcl|KX544839.1_prot_APA46113.1_95	UL93;APA46113.1	168368	170152	+	NA	NA	NA	NA	NA	NA	-	-	0.000000
lcl|KX544839.1_prot_APA46114.1_96	UL94;APA46114.1	170010	171047	+	NA	NA	NA	NA	NA	NA	-	-	0.000000
lcl|KX544839.1_prot_APA46115.1_97	UL96;APA46115.1	173636	174019	+	NA	NA	NA	NA	NA	NA	-	-	0.000000
lcl|KX544839.1_prot_APA46116.1_98	UL97;APA46116.1	174140	176263	+	NA	NA	NA	NA	NA	NA	-	-	0.000000
lcl|KX544839.1_prot_APA46117.1_99	UL98;APA46117.1	176357	178111	+	NA	NA	NA	NA	NA	NA	-	-	0.000000
lcl|KX544839.1_prot_APA46118.1_100	UL99;APA46118.1	178048	178620	+	NA	NA	NA	NA	NA	NA	-	-	0.000001
lcl|KX544839.1_prot_APA46119.1_101	UL100;APA46119.1	178878	179999	-	8	178926-178976;179106-179183;179247-179300;179337-179393;179478-179546;179586-179654;179682-179738;179781-179840	8	178914-178980;179103-179178;179241-179301;179337-179394;179481-179556;179592-179658;179679-179742;179778-179838	8	178914-178980;179106-179172;179232-179298;179328-179394;179478-179544;179574-179640;179679-179745;179775-179841	Herpesviridae envelope glycoprotein M	-	0.000001
lcl|KX544839.1_prot_APA46120.1_102	UL103;APA46120.1	182962	183711	-	NA	NA	NA	NA	NA	NA	-	-	0.000001
lcl|KX544839.1_prot_APA46121.1_103	UL114;APA46121.1	196631	197383	-	NA	NA	NA	NA	NA	NA	-	-	0.000000
lcl|KX544839.1_prot_APA46122.1_104	UL115;APA46122.1	197355	198191	-	NA	NA	NA	NA	1	197373-197439	Envelope glycoprotein L	-	0.999017
lcl|KX544839.1_prot_APA46123.1_105	UL116;APA46123.1	198191	199132	-	NA	NA	NA	NA	1	198209-198275	-	-	0.978045
lcl|KX544839.1_prot_APA46124.1_106	UL117;APA46124.1	199129	200406	-	NA	NA	NA	NA	NA	NA	-	-	0.000000
lcl|KX544839.1_prot_APA46125.1_107	UL120;APA46125.1	201698	202303	-	1	202214-202279	2	201848-201908;202208-202280	1	202208-202274	-	-	0.823153
lcl|KX544839.1_prot_APA46126.1_108	UL121;APA46126.1	202354	202896	-	1	202783-202842	2	202633-202687;202786-202843	2	202381-202447;202780-202834	-	-	0.999018
lcl|KX544839.1_prot_APA46127.1_109	UL124;APA46127.1	206456	206914	+	1	206711-206752	1	206705-206762	NA	NA	Pfam HCMV_UL124	-	0.999191
lcl|KX544839.1_prot_APA46128.1_110	UL127;APA46128.1	208153	208548	+	NA	NA	NA	NA	NA	NA	-	-	0.000000
lcl|KX544839.1_prot_APA46129.1_111	UL128;APA46129.1	208523	209277	-	NA	NA	NA	NA	NA	NA	-	-	0.999105
lcl|KX544839.1_prot_APA46130.1_112	UL130;APA46130.1	209317	209961	-	NA	NA	NA	NA	NA	NA	-	-	0.999128
lcl|KX544839.1_prot_APA46131.1_113	UL131A;APA46131.1	209982	210479	-	NA	NA	NA	NA	NA	NA	-	-	0.999175
lcl|KX544839.1_prot_APA46132.1_114	UL148;APA46132.1	211475	212425	-	1	212342-212410	1	212345-212411	1	212333-212399	-	-	0.999172
lcl|KX544839.1_prot_APA46133.1_115	UL147A;APA46133.1	212494	212721	-	NA	NA	1	212659-212716	1	212668-212716	-	-	0.303613
lcl|KX544839.1_prot_APA46134.1_116	UL147;APA46134.1	212724	213203	-	1	212781-212846	1	212784-212847	1	212781-212847	Small cytokines (intecrine/chemokine), interleukin-8 like; extracellular region; chemokine activity; immune response	-	0.000015
lcl|KX544839.1_prot_APA46135.1_117	UL146;APA46135.1	213277	213621	-	NA	NA	NA	NA	NA	NA	-	-	0.999241
lcl|KX544839.1_prot_APA46136.1_118	UL145;APA46136.1	213902	214294	-	NA	NA	NA	NA	NA	NA	-	-	0.000006
lcl|KX544839.1_prot_APA46137.1_119	UL144;APA46137.1	214535	215062	-	1	214937-214996	1	214934-214994	1	214931-214997	HCMV TNF alpha-like receptor UL144	-	0.999105
lcl|KX544839.1_prot_APA46138.1_120	UL142;APA46138.1	215703	216620	-	1	216516-216560	1	216513-216570	NA	NA	HCMV membrane glycoprotein UL142	-	0.913161
lcl|KX544839.1_prot_APA46139.1_121	truncated UL141;APA46139.1	217499	217711	-	NA	NA	NA	NA	NA	NA	-	-	0.505549
lcl|KX544839.1_prot_APA46140.1_122	UL139;APA46140.1	218766	219173	-	1	218934-219011	1	218928-219009	1	218940-219006	Human Cytomegalovirus UL139 protein	-	0.650013
lcl|KX544839.1_prot_APA46141.1_123	UL138;APA46141.1	219736	220245	-	1	219775-219828	1	219754-219823	1	219763-219829	-	-	0.000012
lcl|KX544839.1_prot_APA46142.1_124	UL137;APA46142.1	220178	220468	+	NA	NA	NA	NA	NA	NA	-	-	0.000000
lcl|KX544839.1_prot_APA46143.1_125	UL136;APA46143.1	220328	221050	-	1	220526-220588	1	220523-220595	1	220520-220586	-	-	0.000053
lcl|KX544839.1_prot_APA46144.1_126	UL135;APA46144.1	221141	222127	-	1	221198-221272	1	221201-221279	1	221201-221267	-	-	0.000006
lcl|KX544839.1_prot_APA46145.1_127	UL134;APA46145.1	222000	222206	+	NA	NA	NA	NA	NA	NA	-	-	0.000001
lcl|KX544839.1_prot_APA46146.1_128	UL148A;APA46146.1	223109	223351	-	1	223154-223246	1	223145-223211	1	223136-223202	-	-	0.000000
lcl|KX544839.1_prot_APA46147.1_129	UL148B;APA46147.1	223481	223723	-	1	223502-223567	1	223499-223580	1	223508-223574	-	-	0.000519
lcl|KX544839.1_prot_APA46148.1_130	UL148C;APA46148.1	223810	224043	+	2	223840-223899;223924-223992	2	223828-223903;223939-223993	3	223837-223903;223924-223990;224020-224038	-	-	0.000000
lcl|KX544839.1_prot_APA46149.1_131	UL148D;APA46149.1	224414	224608	+	1	224504-224560	1	224504-224564	1	224501-224567	-	-	0.000009
lcl|KX544839.1_prot_APA46150.1_132	UL149;APA46150.1	224500	224874	+	NA	NA	NA	NA	NA	NA	-	-	0.000001
lcl|KX544839.1_prot_APA46151.1_133	UL150;APA46151.1	224624	226543	-	NA	NA	NA	NA	NA	NA	-	-	0.832655

## Sheet: HANSCTR4_KY123653.1
ACC	info	Start	End	Strand	pureseqtm_ntrans	pureseqtm	phobius_ntrans	phobius	tmhmm_ntrans	tmhmm	Function	Function from Orthologues	SP
lcl|KY123653.1_prot_APG57873.1_1	RL1;APG57873.1	1360	2292	+	NA	NA	NA	NA	NA	NA	-	-	0.000002
lcl|KY123653.1_prot_APG57874.1_2	RL5A;APG57874.1	5380	5715	-	NA	NA	NA	NA	NA	NA	-	-	0.000215
lcl|KY123653.1_prot_APG57875.1_3	RL6;APG57875.1	5919	6260	-	NA	NA	NA	NA	NA	NA	-	-	0.998997
lcl|KY123653.1_prot_APG57876.1_4	RL8A;APG57876.1	7788	8060	-	1	7848-7877	1	7824-7884	1	7830-7887	-	-	0.000002
lcl|KY123653.1_prot_APG57877.1_5	RL9A;APG57877.1	8126	8269	-	1	8198-8257	1	8198-8264	1	8198-8264	-	-	0.000007
lcl|KY123653.1_prot_APG57878.1_6	RL10;APG57878.1	8477	8983	+	1	8702-8770	1	8702-8771	2	8495-8561;8705-8771	Cytomegalovirus TRL10 protein	-	0.999227
lcl|KY123653.1_prot_APG57879.1_7	RL11;APG57879.1	9012	9716	+	1	9558-9623	1	9555-9621	1	9549-9615	-	-	0.999208
lcl|KY123653.1_prot_APG57880.1_8	RL12;APG57880.1	9721	10896	+	2	9757-9795;10759-10809	1	10753-10804	1	10750-10801	-	-	0.746185
lcl|KY123653.1_prot_APG57881.1_9	RL13;APG57881.1	11006	11926	+	1	11789-11845	1	11786-11846	1	11783-11849	-	-	0.987412
lcl|KY123653.1_prot_APG57882.1_10	UL2;APG57882.1	13084	13266	-	1	13189-13242	1	13189-13249	1	13183-13249	UL2 protein	-	0.000005
lcl|KY123653.1_prot_APG57883.1_11	UL4;APG57883.1	13699	14145	+	NA	NA	NA	NA	NA	NA	-	-	0.999233
lcl|KY123653.1_prot_APG57884.1_12	UL5;APG57884.1	14236	14733	+	2	14314-14325;14563-14628	2	14275-14338;14554-14635	3	14269-14335;14566-14632;14719-14728	-	-	0.293838
lcl|KY123653.1_prot_APG57885.1_13	UL6;APG57885.1	14844	15686	+	2	14985-15014;15546-15608	1	15558-15621	1	15552-15618	-	-	0.004490
lcl|KY123653.1_prot_APG57886.1_14	UL8;APG57886.1	15746	16819	+	2	15818-15868;16586-16639	1	16583-16643	2	15806-15872;16568-16634	HCMV CEACAM1-like protein	-	0.000035
lcl|KY123653.1_prot_APG57887.1_15	UL7;APG57887.1	15746	16411	+	2	15818-15868;16331-16387	1	16322-16382	2	15806-15872;16316-16382	HCMV CEACAM1-like protein	-	0.000035
lcl|KY123653.1_prot_APG57888.1_16	UL10;APG57888.1	17639	18415	+	2	17678-17713;18272-18328	2	17675-17723;18272-18323	1	18269-18320	-	-	0.062910
lcl|KY123653.1_prot_APG57889.1_17	UL11;APG57889.1	18508	19335	+	2	18544-18606;19210-19260	2	18544-18592;19201-19258	2	18544-18610;19189-19255	HCMV protein UL11	-	0.012327
lcl|KY123653.1_prot_APG57890.1_18	UL13;APG57890.1	19533	20954	+	NA	NA	NA	NA	NA	NA	-	-	0.985354
lcl|KY123653.1_prot_APG57891.1_19	UL14;APG57891.1	21104	22087	+	1	21902-21961	1	21902-21962	NA	NA	Herpes-like virus membrane glycoprotein UL141	-	0.997877
lcl|KY123653.1_prot_APG57892.1_20	UL15A;APG57892.1	22100	22408	+	1	22343-22393	1	22340-22391	1	22337-22391	-	-	0.000350
lcl|KY123653.1_prot_APG57893.1_21	UL16;APG57893.1	22629	23321	+	1	23199-23249	1	23199-23253	1	23196-23247	HCMV immunoevasion protein	-	0.997941
lcl|KY123653.1_prot_APG57894.1_22	UL17;APG57894.1	23429	23743	+	NA	NA	NA	NA	NA	NA	-	-	0.000104
lcl|KY123653.1_prot_APG57895.1_23	UL18;APG57895.1	23852	24955	+	2	23876-23914;24836-24898	1	24821-24887	2	24821-24887;24950-24950	-	-	0.083476
lcl|KY123653.1_prot_APG57896.1_24	UL19;APG57896.1	24952	25248	+	NA	NA	NA	NA	NA	NA	-	-	0.000000
lcl|KY123653.1_prot_APG57897.1_25	UL20;APG57897.1	25511	26536	+	2	26087-26146;26183-26266	2	26084-26150;26168-26261	1	26192-26258	Cytomegalovirus UL20	-	0.013405
lcl|KY123653.1_prot_APG57898.1_26	UL21A;APG57898.1	26681	27052	-	NA	NA	NA	NA	NA	NA	-	-	0.000000
lcl|KY123653.1_prot_APG57899.1_27	UL22A;APG57899.1	27321	27719	+	NA	NA	NA	NA	1	27333-27384	Cytomegalovirus UL20A protein	-	0.999042
lcl|KY123653.1_prot_APG57900.1_28	UL23;APG57900.1	28087	28941	-	NA	NA	NA	NA	NA	NA	-	-	0.000000
lcl|KY123653.1_prot_APG57901.1_29	UL24;APG57901.1	29157	30233	-	NA	NA	NA	NA	NA	NA	-	-	0.000001
lcl|KY123653.1_prot_APG57902.1_30	UL25;APG57902.1	30281	32251	+	NA	NA	NA	NA	NA	NA	-	-	0.000005
lcl|KY123653.1_prot_APG57903.1_31	UL26;APG57903.1	32430	32996	-	NA	NA	NA	NA	NA	NA	-	-	0.000000
lcl|KY123653.1_prot_APG57904.1_32	UL27;APG57904.1	33052	34878	-	NA	NA	NA	NA	NA	NA	-	-	0.000000
lcl|KY123653.1_prot_APG57905.1_33	UL29;APG57905.1	34975	37226	-	NA	NA	NA	NA	NA	NA	-	-	0.000000
lcl|KY123653.1_prot_APG57906.1_34	UL30;APG57906.1	37356	37721	-	NA	NA	NA	NA	NA	NA	-	-	0.000000
lcl|KY123653.1_prot_APG57907.1_35	UL30A;APG57907.1	37767	38006	-	NA	NA	NA	NA	NA	NA	-	-	0.000000
lcl|KY123653.1_prot_APG57908.1_36	UL31;APG57908.1	38200	39987	+	NA	NA	NA	NA	NA	NA	-	-	0.000012
lcl|KY123653.1_prot_APG57909.1_37	UL32;APG57909.1	40068	43214	-	NA	NA	NA	NA	NA	NA	-	-	0.000000
lcl|KY123653.1_prot_APG57910.1_38	UL33;APG57910.1	43285	44644	+	7	43381-43455;43510-43566;43606-43665;43726-43788;43906-43974;44017-44085;44155-44223	7	43390-43462;43525-43576;43612-43666;43726-43786;43915-43978;44014-44083;44143-44212	6	43378-43444;43507-43573;43603-43660;43723-43789;43909-43975;44014-44080	Cytomegalovirus G-protein coupled receptor UL33	-	0.000001
lcl|KY123653.1_prot_APG57911.1_39	UL34;APG57911.1	45012	46235	+	NA	NA	NA	NA	NA	NA	-	-	0.000333
lcl|KY123653.1_prot_APG57912.1_40	UL35;APG57912.1	46314	48236	+	NA	NA	NA	NA	NA	NA	-	-	0.000000
lcl|KY123653.1_prot_APG57913.1_41	UL36;APG57913.1	48464	49997	-	NA	NA	NA	NA	NA	NA	-	-	0.000000
lcl|KY123653.1_prot_APG57914.1_42	UL37;APG57914.1	50131	52938	-	2	50152-50199;51436-51519	2	50149-50206;51442-51520	2	50143-50194;51439-51505	UL37 HCMV immediate early glycoprotein	-	0.000000
lcl|KY123653.1_prot_APG57915.1_43	UL38;APG57915.1	51360	52355	-	NA	NA	NA	NA	NA	NA	-	-	0.000000
lcl|KY123653.1_prot_APG57916.1_44	UL40;APG57916.1	53452	54117	-	2	53503-53547;53992-54051	NA	NA	NA	NA	HCMV protein UL40	-	0.154117
lcl|KY123653.1_prot_APG57917.1_45	UL41A;APG57917.1	54279	54515	-	1	54336-54404	1	54342-54417	1	54336-54402	Herpesvirus UL41A	-	0.000001
lcl|KY123653.1_prot_APG57918.1_46	UL42;APG57918.1	54619	54999	-	1	54880-54942	1	54877-54946	1	54874-54940	Pfam UL42; HCMV UL42	-	0.000000
lcl|KY123653.1_prot_APG57919.1_47	UL43;APG57919.1	55063	56334	-	NA	NA	NA	NA	NA	NA	-	-	0.000011
lcl|KY123653.1_prot_APG57920.1_48	UL44;APG57920.1	56381	57682	-	NA	NA	NA	NA	NA	NA	-	-	0.000002
lcl|KY123653.1_prot_APG57921.1_49	UL45;APG57921.1	57823	60543	-	NA	NA	NA	NA	NA	NA	-	-	0.000001
lcl|KY123653.1_prot_APG57922.1_50	UL46;APG57922.1	60689	61561	-	NA	NA	NA	NA	NA	NA	-	-	0.000000
lcl|KY123653.1_prot_APG57923.1_51	UL47;APG57923.1	61560	64511	+	1	62823-62888	1	62829-62889	NA	NA	virion assembly; Herpes virus tegument protein U30	-	0.000000
lcl|KY123653.1_prot_APG57924.1_52	UL48;APG57924.1	64508	71230	+	NA	NA	NA	NA	NA	NA	-	-	0.000001
lcl|KY123653.1_prot_APG57925.1_53	UL48A;APG57925.1	71349	71576	-	NA	NA	NA	NA	NA	NA	-	-	0.000000
lcl|KY123653.1_prot_APG57926.1_54	UL49;APG57926.1	71569	73281	-	NA	NA	3	71971-72049;72109-72169;72559-72628	1	71971-72037	UL49 family; viral tegument; viral process	-	0.000005
lcl|KY123653.1_prot_APG57927.1_55	UL50;APG57927.1	73238	74437	-	1	74339-74380	1	74318-74387	1	74318-74384	Herpesvirus virion protein U34	-	0.000000
lcl|KY123653.1_prot_APG57928.1_56	UL51;APG57928.1	74459	74932	-	NA	NA	NA	NA	NA	NA	-	-	0.000001
lcl|KY123653.1_prot_APG57929.1_57	UL52;APG57929.1	74970	76976	+	NA	NA	NA	NA	NA	NA	-	-	0.000000
lcl|KY123653.1_prot_APG57930.1_58	UL53;APG57930.1	76969	78099	+	NA	NA	NA	NA	NA	NA	-	-	0.000000
lcl|KY123653.1_prot_APG57931.1_59	UL54;APG57931.1	78077	81805	-	NA	NA	NA	NA	NA	NA	-	-	0.000000
lcl|KY123653.1_prot_APG57932.1_60	UL55;APG57932.1	81945	84662	-	2	84114-84158;84201-84257	1	84195-84255	3	81957-82014;84111-84168;84189-84255	Herpesvirus Glycoprotein B; Herpesvirus Glycoprotein B PH-like domain	-	0.465820
lcl|KY123653.1_prot_APG57933.1_61	UL56;APG57933.1	84625	87177	-	NA	NA	NA	NA	NA	NA	-	-	0.000000
lcl|KY123653.1_prot_APG57934.1_62	UL57;APG57934.1	87744	91451	-	NA	NA	NA	NA	NA	NA	-	-	0.000007
lcl|KY123653.1_prot_APG57935.1_63	UL69;APG57935.1	99382	101616	-	NA	NA	NA	NA	NA	NA	-	-	0.000000
lcl|KY123653.1_prot_APG57936.1_64	UL70;APG57936.1	101716	104556	-	NA	NA	NA	NA	NA	NA	-	-	0.000001
lcl|KY123653.1_prot_APG57937.1_65	UL71;APG57937.1	104572	105657	+	NA	NA	NA	NA	NA	NA	-	-	0.000000
lcl|KY123653.1_prot_APG57938.1_66	UL72;APG57938.1	105738	106904	-	NA	NA	NA	NA	NA	NA	-	-	0.000000
lcl|KY123653.1_prot_APG57939.1_67	UL73;APG57939.1	106920	107333	+	1	107226-107291	1	107226-107283	1	107223-107280	UL73 viral envelope glycoprotein	-	0.998696
lcl|KY123653.1_prot_APG57940.1_68	UL74;APG57940.1	107305	108702	-	NA	NA	NA	NA	1	107323-107380	Herpes UL74 glycoproteins	-	0.926235
lcl|KY123653.1_prot_APG57941.1_69	UL74A;APG57941.1	108017	108903	+	1	108059-108127	1	108053-108119	1	108059-108116	-	-	0.000001
lcl|KY123653.1_prot_APG57942.1_70	UL75;APG57942.1	109075	111303	-	1	111229-111285	1	111229-111283	1	111226-111283	Herpesvirus glycoprotein H C-terminal domain; Herpesvirus glycoprotein H; Herpesvirus glycoprotein H main domain	-	0.999226
lcl|KY123653.1_prot_APG57943.1_71	UL76;APG57943.1	111498	112475	+	NA	NA	NA	NA	NA	NA	-	-	0.000013
lcl|KY123653.1_prot_APG57944.1_72	UL77;APG57944.1	112078	113988	+	NA	NA	NA	NA	1	113941-113983	Herpesvirus UL25 family; viral capsid; viral genome packaging	-	0.000000
lcl|KY123653.1_prot_APG57945.1_73	UL78;APG57945.1	114077	115372	+	7	114206-114274;114302-114382;114401-114478;114545-114595;114674-114733;114773-114841;114914-114967	7	114203-114272;114308-114374;114410-114473;114536-114605;114683-114743;114764-114830;114911-114974	6	114200-114266;114302-114359;114404-114470;114533-114599;114674-114740;114761-114827	Envelope protein UL78	-	0.000006
lcl|KY123653.1_prot_APG57946.1_74	UL79;APG57946.1	115427	116314	-	NA	NA	NA	NA	NA	NA	-	-	0.000000
lcl|KY123653.1_prot_APG57947.1_75	UL80;APG57947.1	116351	118477	+	NA	NA	NA	NA	NA	NA	-	-	0.000001
lcl|KY123653.1_prot_APG57948.1_76	UL80.5;APG57948.1	117356	118477	+	NA	NA	NA	NA	NA	NA	-	-	0.000022
lcl|KY123653.1_prot_APG57949.1_77	UL82;APG57949.1	118639	120318	-	NA	NA	NA	NA	NA	NA	-	-	0.000000
lcl|KY123653.1_prot_APG57950.1_78	UL83;APG57950.1	120507	122192	-	NA	NA	NA	NA	NA	NA	-	-	0.000000
lcl|KY123653.1_prot_APG57951.1_79	UL84;APG57951.1	122464	124215	-	NA	NA	NA	NA	NA	NA	-	-	0.000019
lcl|KY123653.1_prot_APG57952.1_80	UL85;APG57952.1	124247	125167	-	NA	NA	NA	NA	NA	NA	-	-	0.000000
lcl|KY123653.1_prot_APG57953.1_81	UL86;APG57953.1	125329	129441	-	NA	NA	NA	NA	NA	NA	-	-	0.000002
lcl|KY123653.1_prot_APG57954.1_82	UL87;APG57954.1	129501	132326	+	NA	NA	NA	NA	NA	NA	-	-	0.000000
lcl|KY123653.1_prot_APG57955.1_83	UL88;APG57955.1	132323	133612	+	NA	NA	NA	NA	NA	NA	-	-	0.000000
lcl|KY123653.1_prot_APG57956.1_84	UL89;APG57956.1	133609	139535	-	2	134095-134160;134269-134328	2	134095-134158;134269-134335	2	134089-134155;134266-134332	Probable D packing protein, C-terminus; DNA packaging; Probable DNA packing protein, C-terminus	-	0.000000
lcl|KY123653.1_prot_APG57957.1_85	UL91;APG57957.1	134981	135316	+	NA	NA	NA	NA	NA	NA	-	-	0.000000
lcl|KY123653.1_prot_APG57958.1_86	UL92;APG57958.1	135286	135891	+	NA	NA	NA	NA	NA	NA	-	-	0.000000
lcl|KY123653.1_prot_APG57959.1_87	UL93;APG57959.1	135857	137641	+	NA	NA	NA	NA	NA	NA	-	-	0.000000
lcl|KY123653.1_prot_APG57960.1_88	UL94;APG57960.1	137499	138536	+	NA	NA	NA	NA	NA	NA	-	-	0.000000
lcl|KY123653.1_prot_APG57961.1_89	UL95;APG57961.1	139534	141132	+	NA	NA	NA	NA	NA	NA	-	-	0.000000
lcl|KY123653.1_prot_APG57962.1_90	UL96;APG57962.1	141129	141512	+	NA	NA	NA	NA	NA	NA	-	-	0.000000
lcl|KY123653.1_prot_APG57963.1_91	UL97;APG57963.1	141635	143758	+	NA	NA	NA	NA	NA	NA	-	-	0.000000
lcl|KY123653.1_prot_APG57964.1_92	UL98;APG57964.1	143852	145606	+	NA	NA	NA	NA	NA	NA	-	-	0.000000
lcl|KY123653.1_prot_APG57965.1_93	UL99;APG57965.1	145543	146115	+	NA	NA	NA	NA	NA	NA	-	-	0.000001
lcl|KY123653.1_prot_APG57966.1_94	UL100;APG57966.1	146375	147496	-	8	146426-146473;146603-146680;146744-146797;146834-146890;146975-147043;147083-147151;147179-147235;147278-147337	8	146411-146477;146600-146675;146738-146798;146834-146891;146978-147053;147089-147155;147176-147239;147275-147335	8	146411-146477;146603-146669;146729-146795;146825-146891;146975-147041;147071-147137;147176-147242;147272-147338	Herpesviridae envelope glycoprotein M	-	0.000000
lcl|KY123653.1_prot_APG57967.1_95	UL102;APG57967.1	147674	150298	+	NA	NA	NA	NA	NA	NA	-	-	0.000002
lcl|KY123653.1_prot_APG57968.1_96	UL103;APG57968.1	150461	151210	-	NA	NA	NA	NA	NA	NA	-	-	0.000001
lcl|KY123653.1_prot_APG57969.1_97	UL104;APG57969.1	151158	153251	-	NA	NA	NA	NA	NA	NA	-	-	0.000000
lcl|KY123653.1_prot_APG57970.1_98	UL105;APG57970.1	153079	155949	+	2	153868-153924;154870-154923	2	153874-153931;154870-154924	NA	NA	helicase activity; ATP-dependent DNA helicase PIF1; Helicase; ATP binding	-	0.000000
lcl|KY123653.1_prot_APG57971.1_99	UL111A;APG57971.1	160842	161534	+	NA	NA	NA	NA	NA	NA	-	-	0.999114
lcl|KY123653.1_prot_APG57972.1_100	UL112;APG57972.1	161759	163967	+	NA	NA	NA	NA	NA	NA	-	-	0.000000
lcl|KY123653.1_prot_APG57973.1_101	UL114;APG57973.1	164137	164889	-	NA	NA	NA	NA	NA	NA	-	-	0.000000
lcl|KY123653.1_prot_APG57974.1_102	UL115;APG57974.1	164861	165697	-	NA	NA	NA	NA	1	164879-164945	Envelope glycoprotein L	-	0.999017
lcl|KY123653.1_prot_APG57975.1_103	UL116;APG57975.1	165697	166638	-	NA	NA	NA	NA	1	165715-165781	-	-	0.978045
lcl|KY123653.1_prot_APG57976.1_104	UL117;APG57976.1	166635	167912	-	NA	NA	NA	NA	NA	NA	-	-	0.000000
lcl|KY123653.1_prot_APG57977.1_105	UL119;APG57977.1	168025	169150	-	1	168913-168978	1	168907-168979	1	168907-168973	-	-	0.998761
lcl|KY123653.1_prot_APG57978.1_106	UL120;APG57978.1	169205	169810	-	1	169721-169786	2	169355-169415;169715-169787	1	169715-169781	-	-	0.823153
lcl|KY123653.1_prot_APG57979.1_107	UL121;APG57979.1	169861	170403	-	1	170290-170349	2	170140-170194;170293-170350	2	169888-169954;170287-170341	-	-	0.999018
lcl|KY123653.1_prot_APG57980.1_108	UL122;APG57980.1	170529	173929	-	NA	NA	1	172008-172071	NA	NA	Cytomegalovirus viral transcription factor IE2	-	0.000000
lcl|KY123653.1_prot_APG57981.1_109	UL123;APG57981.1	172171	173929	-	NA	NA	NA	NA	NA	NA	-	-	0.000000
lcl|KY123653.1_prot_APG57982.1_110	UL124;APG57982.1	173962	174420	+	1	174217-174258	1	174211-174268	NA	NA	Pfam HCMV_UL124	-	0.999191
lcl|KY123653.1_prot_APG57983.1_111	UL128;APG57983.1	176028	176788	-	NA	NA	NA	NA	NA	NA	-	-	0.999145
lcl|KY123653.1_prot_APG57984.1_112	UL130;APG57984.1	176828	177472	-	NA	NA	NA	NA	NA	NA	-	-	0.999119
lcl|KY123653.1_prot_APG57985.1_113	UL131A;APG57985.1	177493	177990	-	NA	NA	NA	NA	NA	NA	-	-	0.999175
lcl|KY123653.1_prot_APG57986.1_114	UL132;APG57986.1	178095	178907	-	1	178332-178403	1	178347-178416	1	178344-178410	Glycoprotein UL132	-	0.998893
lcl|KY123653.1_prot_APG57987.1_115	UL148;APG57987.1	178984	179934	-	1	179851-179919	1	179854-179920	1	179842-179908	-	-	0.999187
lcl|KY123653.1_prot_APG57988.1_116	UL147A;APG57988.1	180003	180230	-	NA	NA	1	180168-180225	1	180177-180225	-	-	0.303353
lcl|KY123653.1_prot_APG57989.1_117	UL147;APG57989.1	180233	180712	-	1	180296-180352	1	180293-180356	1	180290-180356	extracellular region; chemokine activity; immune response; Small cytokines (intecrine/chemokine), interleukin-8 like	-	0.000017
lcl|KY123653.1_prot_APG57990.1_118	UL146;APG57990.1	180780	181136	-	NA	NA	NA	NA	NA	NA	-	-	0.999166
lcl|KY123653.1_prot_APG57991.1_119	UL145;APG57991.1	181413	181805	-	NA	NA	NA	NA	NA	NA	-	-	0.000006
lcl|KY123653.1_prot_APG57992.1_120	UL144;APG57992.1	182046	182576	-	1	182448-182510	1	182448-182508	1	182445-182511	HCMV TNF alpha-like receptor UL144	-	0.999229
lcl|KY123653.1_prot_APG57993.1_121	UL142;APG57993.1	183251	184171	-	1	184067-184111	1	184064-184121	NA	NA	HCMV membrane glycoprotein UL142	-	0.998329
lcl|KY123653.1_prot_APG57994.1_122	UL141;APG57994.1	184244	185260	-	1	185084-185158	1	185084-185144	1	185078-185144	Pfam UL141	-	0.958381
lcl|KY123653.1_prot_APG57995.1_123	UL140;APG57995.1	185559	186134	-	1	185649-185708	1	185634-185703	1	185634-185700	-	-	0.000007
lcl|KY123653.1_prot_APG57996.1_124	UL139;APG57996.1	186316	186723	-	1	186484-186561	1	186478-186559	1	186490-186556	Human Cytomegalovirus UL139 protein	-	0.650013
lcl|KY123653.1_prot_APG57997.1_125	UL138;APG57997.1	187286	187795	-	1	187325-187378	1	187304-187373	1	187313-187379	-	-	0.000012
lcl|KY123653.1_prot_APG57998.1_126	UL136;APG57998.1	187878	188600	-	1	188076-188138	1	188073-188145	1	188070-188136	-	-	0.000053
lcl|KY123653.1_prot_APG57999.1_127	UL135;APG57999.1	188691	189617	-	NA	NA	NA	NA	1	188700-188766	-	-	0.000000
lcl|KY123653.1_prot_APG58000.1_128	UL133;APG58000.1	189794	190564	-	2	189848-189901;189932-189985	2	189836-189896;189932-189986	2	189830-189896;189926-189983	-	-	0.000000
lcl|KY123653.1_prot_APG58001.1_129	UL148A;APG58001.1	190660	190902	-	1	190705-190797	1	190696-190762	1	190687-190753	-	-	0.000000
lcl|KY123653.1_prot_APG58002.1_130	UL148B;APG58002.1	191032	191274	-	1	191053-191118	1	191050-191131	1	191059-191125	-	-	0.000519
lcl|KY123653.1_prot_APG58003.1_131	UL148C;APG58003.1	191361	191594	+	2	191391-191450;191475-191543	2	191379-191454;191490-191544	3	191388-191454;191475-191541;191571-191589	-	-	0.000000
lcl|KY123653.1_prot_APG58004.1_132	UL148D;APG58004.1	191976	192170	+	1	192066-192122	1	192066-192126	1	192063-192129	-	-	0.000009
lcl|KY123653.1_prot_APG58005.1_133	UL150;APG58005.1	192186	194105	-	NA	NA	NA	NA	NA	NA	-	-	0.993504
lcl|KY123653.1_prot_APG58006.1_134	UL150A;APG58006.1	193045	193971	+	NA	NA	NA	NA	NA	NA	-	-	0.000000
lcl|KY123653.1_prot_APG58007.1_135	IRS1;APG58007.1	195752	198340	+	NA	NA	NA	NA	NA	NA	-	-	0.000012
lcl|KY123653.1_prot_APG58008.1_136	US1;APG58008.1	198364	198834	-	NA	NA	NA	NA	NA	NA	-	-	0.000000
lcl|KY123653.1_prot_APG58009.1_137	US2;APG58009.1	199152	199751	-	1	199638-199706	1	199638-199707	2	199635-199701;199740-199746	HCMV unique short US2 glycoprotein	-	0.249797
lcl|KY123653.1_prot_APG58010.1_138	US3;APG58010.1	200166	200726	-	1	200637-200702	1	200637-200709	1	200637-200703	Cytomegalovirus US3 protein	-	0.999204
lcl|KY123653.1_prot_APG58011.1_139	US6;APG58011.1	201436	201984	-	1	201865-201939	1	201868-201946	1	201871-201937	Viral unique short region 6	-	0.999195
lcl|KY123653.1_prot_APG58012.1_140	US7;APG58012.1	202410	203087	-	1	202917-203018	1	202917-202992	1	202914-202980	mitigation of host immune response by virus; CMV US; integral to host endoplasmic reticulum membrane	integral to host endoplasmic reticulum membrane; mitigation of host immune response by virus; CMV US	0.999199
lcl|KY123653.1_prot_APG58013.1_141	US8;APG58013.1	203288	203971	-	1	203828-203890	1	203831-203888	1	203819-203885	mitigation of host immune response by virus; CMV US; integral to host endoplasmic reticulum membrane	-	0.999094
lcl|KY123653.1_prot_APG58014.1_142	US9;APG58014.1	203986	204729	-	1	204574-204660	1	204568-204655	NA	NA	mitigation of host immune response by virus; CMV US; integral to host endoplasmic reticulum membrane	-	0.467594
lcl|KY123653.1_prot_APG58015.1_143	US10;APG58015.1	205115	205672	-	1	205544-205642	1	205592-205658	2	205496-205562;205592-205658	HCMV unique short US10 glycoprotein	-	0.999085
lcl|KY123653.1_prot_APG58016.1_144	US11;APG58016.1	205748	206395	-	1	206291-206344	1	206297-206357	NA	NA	mitigation of host immune response by virus; CMV US; VIMP; integral to host endoplasmic reticulum membrane	-	0.998898
lcl|KY123653.1_prot_APG58017.1_145	US12;APG58017.1	206581	207426	-	7	206740-206811;206851-206901;206929-206985;207010-207069;207097-207150;207178-207228;207304-207369	7	206740-206812;206848-206902;206923-206986;207004-207073;207094-207160;207178-207241;207304-207373	6	206746-206812;206923-206989;207004-207070;207091-207157;207175-207226;207325-207391	-	-	0.000000
lcl|KY123653.1_prot_APG58018.1_146	US13;APG58018.1	207506	208291	-	7	207605-207673;207719-207766;207794-207847;207872-207931;207962-208018;208052-208108;208151-208210	7	207611-207677;207713-207770;207791-207848;207866-207929;207965-208016;208052-208115;208151-208208	7	207605-207671;207716-207767;207788-207845;207860-207926;207962-208013;208043-208100;208139-208205	-	-	0.000007
lcl|KY123653.1_prot_APG58019.1_147	US14;APG58019.1	208360	209292	-	7	208561-208623;208684-208710;208747-208797;208828-208875;208912-208959;208990-209049;209092-209169	7	208564-208630;208666-208720;208741-208801;208819-208879;208900-208954;208972-209035;209095-209161	5	208561-208627;208741-208798;208819-208876;208966-209032;209092-209158	-	-	0.000138
lcl|KY123653.1_prot_APG58020.1_148	US15;APG58020.1	209337	210125	-	7	209484-209537;209592-209636;209664-209720;209739-209798;209832-209885;209910-209978;210015-210080	7	209487-209550;209586-209637;209655-209715;209736-209796;209832-209886;209907-209967;210012-210069	7	209472-209538;209583-209634;209655-209721;209733-209799;209826-209883;209913-209979;210015-210081	-	-	0.000048
lcl|KY123653.1_prot_APG58021.1_149	US16;APG58021.1	210185	211114	-	7	210323-210388;210449-210499;210569-210622;210659-210712;210743-210799;210833-210880;210932-210985	7	210317-210383;210443-210506;210569-210620;210656-210710;210746-210797;210833-210896;210932-210986	6	210326-210392;210437-210503;210566-210617;210647-210704;210743-210809;210920-210977	-	-	0.000144
lcl|KY123653.1_prot_APG58022.1_150	US17;APG58022.1	211259	212140	-	7	211391-211450;211478-211537;211598-211648;211670-211726;211757-211813;211844-211897;211940-212002	7	211388-211454;211472-211550;211586-211646;211664-211730;211751-211808;211844-211901;211937-211997	7	211385-211451;211472-211538;211583-211640;211661-211727;211757-211823;211838-211889;211934-212000	-	-	0.000054
lcl|KY123653.1_prot_APG58023.1_151	US18;APG58023.1	212408	213232	-	7	212546-212614;212639-212698;212732-212788;212819-212875;212903-212965;212993-213052;213092-213160	7	212546-212612;212633-212693;212729-212792;212813-212879;212897-212957;212993-213047;213107-213170	8	212555-212612;212633-212699;212729-212795;212810-212876;212906-212972;212993-213059;213104-213170;213209-213227	Transmembrane protein HWLF5	-	0.000033
lcl|KY123653.1_prot_APG58024.1_152	US19;APG58024.1	213370	214092	-	7	213445-213513;213589-213627;213661-213717;213739-213801;213832-213891;213922-213963;214030-214077	7	213451-213514;213574-213622;213658-213715;213733-213796;213832-213889;213907-213961;214024-214081	6	213448-213514;213655-213712;213733-213799;213829-213886;213907-213973;214018-214084	Membrane protein US19	-	0.000002
lcl|KY123653.1_prot_APG58025.1_153	US20;APG58025.1	214139	214903	-	7	214220-214288;214328-214381;214406-214462;214493-214543;214574-214630;214658-214729;214757-214819	7	214226-214289;214325-214385;214406-214463;214481-214544;214580-214637;214655-214736;214772-214835	7	214223-214289;214319-214385;214406-214463;214478-214544;214565-214622;214667-214733;214769-214835	Transmembrane protein HWLF3; Inhibitor of apoptosis-promoting Bax1	-	0.000003
lcl|KY123653.1_prot_APG58026.1_154	US21;APG58026.1	215010	215729	-	7	215064-215129;215160-215219;215247-215300;215328-215390;215421-215468;215493-215540;215589-215645	7	215070-215130;215148-215214;215250-215310;215328-215391;215418-215475;215493-215547;215583-215649	7	215046-215112;215157-215223;215244-215310;215322-215388;215403-215469;215481-215538;215577-215643	Membrane protein US21	-	0.000001
lcl|KY123653.1_prot_APG58027.1_155	US22;APG58027.1	215906	217636	-	NA	NA	1	216722-216791	NA	NA	US22 like	-	0.000000
lcl|KY123653.1_prot_APG58028.1_156	US23;APG58028.1	217750	219528	-	NA	NA	NA	NA	NA	NA	-	-	0.000000
lcl|KY123653.1_prot_APG58029.1_157	US24;APG58029.1	219624	221129	-	NA	NA	NA	NA	NA	NA	-	-	0.000000
lcl|KY123653.1_prot_APG58030.1_158	US26;APG58030.1	221762	223573	-	NA	NA	NA	NA	NA	NA	-	-	0.000000
lcl|KY123653.1_prot_APG58031.1_159	US27;APG58031.1	223939	225033	+	7	224047-224115;224152-224211;224260-224331;224389-224451;224515-224586;224632-224706;224752-224835	7	224050-224116;224152-224209;224269-224323;224386-224446;224506-224575;224638-224698;224758-224836	7	224047-224113;224149-224206;224251-224317;224380-224446;224506-224572;224635-224701;224770-224836	HCMV envelope glycoprotein US27	-	0.000002
lcl|KY123653.1_prot_APG58032.1_160	US28;APG58032.1	225241	226305	+	7	225352-225417;225457-225519;225553-225621;225673-225738;225802-225870;225928-225984;226060-226116	7	225352-225415;225451-225523;225541-225610;225673-225739;225799-225868;225928-225991;226057-226123	7	225346-225412;225451-225508;225553-225619;225670-225736;225796-225862;225925-225982;226054-226120	HCMV envelope protein US28	-	0.000002
lcl|KY123653.1_prot_APG58033.1_161	US29;APG58033.1	226468	227856	+	2	226510-226545;227239-227295	2	226504-226564;227233-227290	NA	NA	-	-	0.390636
lcl|KY123653.1_prot_APG58034.1_162	US30;APG58034.1	227660	228706	+	2	227792-227839;228317-228394	1	228305-228386	2	227795-227861;228302-228368	-	-	0.006719
lcl|KY123653.1_prot_APG58035.1_163	US31;APG58035.1	228821	229306	+	NA	NA	NA	NA	NA	NA	-	-	0.000262
lcl|KY123653.1_prot_APG58036.1_164	US32;APG58036.1	229424	229975	+	NA	NA	NA	NA	NA	NA	-	-	0.000092
lcl|KY123653.1_prot_APG58037.1_165	US33A;APG58037.1	230177	230350	+	1	230276-230320	1	230279-230339	NA	NA	-	-	0.000023
lcl|KY123653.1_prot_APG58038.1_166	US34;APG58038.1	230519	231010	+	NA	NA	NA	NA	NA	NA	-	-	0.029019
lcl|KY123653.1_prot_APG58039.1_167	US34A;APG58039.1	231004	231198	+	1	231064-231108	1	231064-231115	2	231046-231112;231193-231193	Herpesvirus US34A protein family	-	0.000120
lcl|KY123653.1_prot_APG58040.1_168	TRS1;APG58040.1	232177	234591	-	NA	NA	NA	NA	NA	NA	-	-	0.000012

## Sheet: AD169-BAC20_MN920393.1
ACC	info	Start	End	Strand	pureseqtm_ntrans	pureseqtm	phobius_ntrans	phobius	tmhmm_ntrans	tmhmm	Function	Function from Orthologues	SP
lcl|MN920393.1_prot_QHX40289.1_1	ORFL1W_TRL1;QHX40289.1	500	1435	+	NA	NA	NA	NA	NA	NA	-	-	0.000002
lcl|MN920393.1_prot_QHX40290.1_2	ORFL2C_TRL;QHX40290.1	1635	1856	-	2	1692-1703;1752-1796	2	1653-1713;1749-1803	NA	NA	-	-	0.001920
lcl|MN920393.1_prot_QHX40291.1_3	ORFL3C_TRL;QHX40291.1	2068	2148	-	NA	NA	NA	NA	NA	NA	-	-	0.000000
lcl|MN920393.1_prot_QHX40292.1_4	ORFL4C_TRL;QHX40292.1	2163	2285	-	NA	NA	NA	NA	NA	NA	-	-	0.000002
lcl|MN920393.1_prot_QHX40293.1_5	ORFL5C_TRL;QHX40293.1	3308	3391	-	NA	NA	NA	NA	NA	NA	-	-	0.000001
lcl|MN920393.1_prot_QHX40294.1_6	ORFL7C_TRL;QHX40294.1	3312	3824	-	1	3471-3518	1	3468-3537	1	3468-3534	-	-	0.000347
lcl|MN920393.1_prot_QHX40295.1_7	ORFL6C_TRL;QHX40295.1	3312	3572	-	NA	NA	NA	NA	NA	NA	-	-	0.000436
lcl|MN920393.1_prot_QHX40296.1_8	ORFL7C.iORF1_TRL;QHX40296.1	3698	3817	-	NA	NA	NA	NA	NA	NA	-	-	0.000001
lcl|MN920393.1_prot_QHX40297.1_9	ORFL8C_TRL;QHX40297.1	3862	3969	-	NA	NA	NA	NA	NA	NA	-	-	0.000062
lcl|MN920393.1_prot_QHX40298.1_10	ORFL9C_TRL;QHX40298.1	4114	4206	-	NA	NA	NA	NA	NA	NA	-	-	0.000002
lcl|MN920393.1_prot_QHX40299.1_11	ORFL10C_TRL;QHX40299.1	4254	4394	-	NA	NA	NA	NA	NA	NA	-	-	0.000053
lcl|MN920393.1_prot_QHX40300.1_12	ORFL12C_TRL;QHX40300.1	4810	4896	-	NA	NA	NA	NA	NA	NA	-	-	0.000001
lcl|MN920393.1_prot_QHX40301.1_13	ORFL13C_TRL;QHX40301.1	5126	5224	-	NA	NA	NA	NA	NA	NA	-	-	0.000003
lcl|MN920393.1_prot_QHX40302.1_14	TRL6;QHX40302.1	5142	5477	-	NA	NA	NA	NA	NA	NA	-	-	0.007940
lcl|MN920393.1_prot_QHX40303.1_15	ORFL14C_TRL;QHX40303.1	5449	5550	-	NA	NA	NA	NA	NA	NA	-	-	0.000006
lcl|MN920393.1_prot_QHX40304.1_16	ORFL15C_TRL;QHX40304.1	5921	5992	-	NA	NA	NA	NA	1	5966-5987	-	-	0.000003
lcl|MN920393.1_prot_QHX40305.1_17	ORFL16C_TRL;QHX40305.1	6599	6877	-	NA	NA	NA	NA	NA	NA	-	-	0.006555
lcl|MN920393.1_prot_QHX40306.1_18	ORFL16C.iORF1_TRL;QHX40306.1	6599	6730	-	NA	NA	NA	NA	NA	NA	-	-	0.000060
lcl|MN920393.1_prot_QHX40307.1_19	ORFL27C;QHX40307.1	7023	12187	-	1	7095-7142	1	7083-7143	1	7080-7146	-	-	0.000003
lcl|MN920393.1_prot_QHX40308.1_20	ORFL27C.iORF1_TRL8A;QHX40308.1	7023	7295	-	1	7083-7112	1	7059-7119	1	7065-7122	-	-	0.000002
lcl|MN920393.1_prot_QHX40309.1_21	ORFL17W_TRL;QHX40309.1	7051	7203	+	NA	NA	NA	NA	NA	NA	-	-	0.006997
lcl|MN920393.1_prot_QHX40310.1_22	ORFL18W_TRL;QHX40310.1	7131	7364	+	NA	NA	NA	NA	NA	NA	-	-	0.000001
lcl|MN920393.1_prot_QHX40311.1_23	ORFL19W_TRL;QHX40311.1	7247	7462	+	NA	NA	NA	NA	NA	NA	-	-	0.000004
lcl|MN920393.1_prot_QHX40312.1_24	TRL9A;QHX40312.1	7361	7504	-	1	7430-7492	1	7433-7499	1	7433-7499	-	-	0.000006
lcl|MN920393.1_prot_QHX40313.1_25	ORFL20W_TRL;QHX40313.1	7644	7727	+	NA	NA	NA	NA	NA	NA	-	-	0.000004
lcl|MN920393.1_prot_QHX40314.1_26	ORFL21W_TRL10;QHX40314.1	7712	8227	+	1	7937-8014	1	7952-8018	2	7730-7796;7949-8015	Cytomegalovirus TRL10 protein	-	0.999195
lcl|MN920393.1_prot_QHX40315.1_27	ORFL22W_TRL11;QHX40315.1	8256	8960	+	1	8802-8867	1	8799-8865	1	8793-8859	-	-	0.999208
lcl|MN920393.1_prot_QHX40316.1_28	ORFL23W_TRL12;QHX40316.1	8964	10214	+	2	9006-9050;10077-10127	1	10071-10122	1	10068-10119	-	-	0.743213
lcl|MN920393.1_prot_QHX40317.1_29	UL1;QHX40317.1	11340	12014	+	2	11370-11435;11904-11963	2	11367-11433;11898-11958	2	11364-11430;11895-11961	carcinoembryonic antigen-related cell adhesion molecule; Immunoglobulin C-2 Type	-	0.005299
lcl|MN920393.1_prot_QHX40318.1_30	ORFL25W;QHX40318.1	11913	12014	+	NA	NA	NA	NA	NA	NA	-	-	0.000077
lcl|MN920393.1_prot_QHX40319.1_31	ORFL26W;QHX40319.1	12107	12277	+	1	12131-12184	1	12125-12179	1	12125-12176	-	-	0.000007
lcl|MN920393.1_prot_QHX40320.1_32	ORFL28C;QHX40320.1	12172	12294	-	NA	NA	NA	NA	NA	NA	-	-	0.000000
lcl|MN920393.1_prot_QHX40321.1_33	ORFL28C.iORF1;QHX40321.1	12195	12275	-	NA	NA	NA	NA	NA	NA	-	-	0.000001
lcl|MN920393.1_prot_QHX40322.1_34	ORFL31C_UL2;QHX40322.1	12395	12577	-	1	12500-12553	1	12500-12560	1	12494-12560	UL2 protein	-	0.000006
lcl|MN920393.1_prot_QHX40323.1_35	ORFL30W;QHX40323.1	12420	12491	+	NA	NA	NA	NA	NA	NA	-	-	0.000000
lcl|MN920393.1_prot_QHX40324.1_36	ORFL31C.iORF1;QHX40324.1	12454	12540	-	NA	NA	NA	NA	NA	NA	-	-	0.000016
lcl|MN920393.1_prot_QHX40325.1_37	ORFL33W;QHX40325.1	12796	12864	+	NA	NA	NA	NA	NA	NA	-	-	0.000000
lcl|MN920393.1_prot_QHX40326.1_38	ORFL34W_UL4;QHX40326.1	13000	13452	+	NA	NA	NA	NA	1	13033-13099	host cell endoplasmic reticulum	-	0.972718
lcl|MN920393.1_prot_QHX40327.1_39	ORFL35W_UL5;QHX40327.1	13543	14043	+	1	13873-13938	1	13864-13945	2	13876-13942;14029-14038	-	-	0.504909
lcl|MN920393.1_prot_QHX40328.1_40	ORFL35W.iORF1;QHX40328.1	13801	14043	+	1	13867-13935	1	13864-13945	2	13876-13942;14029-14038	-	-	0.000006
lcl|MN920393.1_prot_QHX40329.1_41	ORFL36W_UL6;QHX40329.1	14154	14996	+	2	14298-14333;14856-14921	1	14868-14931	1	14862-14928	-	-	0.012481
lcl|MN920393.1_prot_QHX40330.1_42	ORFL38C;QHX40330.1	14860	15057	-	NA	NA	NA	NA	NA	NA	-	-	0.000000
lcl|MN920393.1_prot_QHX40331.1_43	ORFL39C;QHX40331.1	14933	15079	-	NA	NA	NA	NA	NA	NA	-	-	0.000000
lcl|MN920393.1_prot_QHX40332.1_44	ORFL40W_UL8;QHX40332.1	15056	16132	+	2	15131-15181;15899-15952	2	15134-15191;15896-15956	1	15887-15953	HCMV CEACAM1-like protein	-	0.000062
lcl|MN920393.1_prot_QHX40333.1_45	ORFL37W_UL7;QHX40333.1	15056	15724	+	2	15131-15181;15641-15697	2	15134-15191;15635-15695	2	15131-15188;15629-15695	CEACAM1-like protein UL7	-	0.000062
lcl|MN920393.1_prot_QHX40334.1_46	UL9;QHX40334.1	16142	16828	+	3	16160-16210;16415-16471;16712-16765	1	16706-16760	3	16427-16493;16706-16763;16823-16823	host cell endoplasmic reticulum	-	0.188836
lcl|MN920393.1_prot_QHX40335.1_47	ORFL43C;QHX40335.1	16890	17099	-	NA	NA	NA	NA	1	17052-17094	-	-	0.000347
lcl|MN920393.1_prot_QHX40336.1_48	ORFL43C.iORF1;QHX40336.1	16890	16988	-	1	16932-16976	1	16926-16980	1	16953-16983	-	-	0.000001
lcl|MN920393.1_prot_QHX40337.1_49	UL10;QHX40337.1	16956	17732	+	1	17589-17645	1	17589-17640	1	17586-17637	-	-	0.000061
lcl|MN920393.1_prot_QHX40338.1_50	ORFL42W;QHX40338.1	17098	17223	+	NA	NA	NA	NA	NA	NA	-	-	0.000000
lcl|MN920393.1_prot_QHX40339.1_51	ORFL44W;QHX40339.1	17701	17769	+	NA	NA	NA	NA	NA	NA	-	-	0.000001
lcl|MN920393.1_prot_QHX40340.1_52	ORFL45W_UL11;QHX40340.1	17825	18652	+	2	17861-17923;18524-18577	2	17861-17909;18518-18575	2	17861-17927;18506-18572	HCMV protein UL11	-	0.055508
lcl|MN920393.1_prot_QHX40341.1_53	ORFL45W.iORF1;QHX40341.1	18284	18652	+	1	18524-18577	1	18518-18575	1	18521-18578	HCMV protein UL11	-	0.000022
lcl|MN920393.1_prot_QHX40342.1_54	ORFL46W;QHX40342.1	18802	20271	+	NA	NA	NA	NA	NA	NA	-	-	0.093780
lcl|MN920393.1_prot_QHX40343.1_55	ORFL46W.iORF1_UL13;QHX40343.1	18850	20271	+	NA	NA	NA	NA	NA	NA	-	-	0.985353
lcl|MN920393.1_prot_QHX40344.1_56	ORFL46W.iORF2;QHX40344.1	19036	20271	+	NA	NA	NA	NA	NA	NA	-	-	0.000001
lcl|MN920393.1_prot_QHX40345.1_57	ORFL47W_UL14;QHX40345.1	20421	21404	+	1	21222-21275	1	21219-21279	NA	NA	Herpes-like virus membrane glycoprotein UL141	-	0.997877
lcl|MN920393.1_prot_QHX40346.1_58	ORFL47W.iORF1;QHX40346.1	20497	20793	+	NA	NA	NA	NA	NA	NA	-	-	0.000005
lcl|MN920393.1_prot_QHX40347.1_59	ORFL48W_UL15A;QHX40347.1	21417	21725	+	1	21660-21710	1	21657-21708	1	21654-21708	-	-	0.000093
lcl|MN920393.1_prot_QHX40348.1_60	ORFL49W_UL16;QHX40348.1	21946	22638	+	1	22516-22566	1	22516-22570	1	22513-22564	HCMV immunoevasion protein	-	0.999035
lcl|MN920393.1_prot_QHX40349.1_61	ORFL49W.iORF1;QHX40349.1	22489	22638	+	NA	NA	NA	NA	1	22501-22567	Viral unique long protein 16	-	0.000000
lcl|MN920393.1_prot_QHX40350.1_62	ORFL50W_UL17;QHX40350.1	22746	23060	+	NA	NA	NA	NA	NA	NA	-	-	0.000145
lcl|MN920393.1_prot_QHX40351.1_63	UL18;QHX40351.1	23169	24275	+	2	23190-23231;24153-24218	1	24141-24207	2	24141-24207;24270-24270	-	-	0.234335
lcl|MN920393.1_prot_QHX40352.1_64	ORFL52C;QHX40352.1	24205	24390	-	NA	NA	NA	NA	NA	NA	-	-	0.000004
lcl|MN920393.1_prot_QHX40353.1_65	ORFL51W_UL19;QHX40353.1	24272	24568	+	NA	NA	NA	NA	NA	NA	-	-	0.000000
lcl|MN920393.1_prot_QHX40354.1_66	ORFL51W.iORF1;QHX40354.1	24338	24568	+	NA	NA	NA	NA	NA	NA	-	-	0.000000
lcl|MN920393.1_prot_QHX40355.1_67	ORFL53W_UL20;QHX40355.1	24831	25853	+	2	25413-25460;25497-25580	2	25401-25467;25485-25578	1	25509-25575	Cytomegalovirus UL20	-	0.016376
lcl|MN920393.1_prot_QHX40356.1_68	ORFL54C;QHX40356.1	25292	25402	-	NA	NA	NA	NA	NA	NA	-	-	0.000001
lcl|MN920393.1_prot_QHX40357.1_69	ORFL53W.iORF1;QHX40357.1	25672	25785	+	NA	NA	NA	NA	NA	NA	-	-	0.000000
lcl|MN920393.1_prot_QHX40358.1_70	ORFL55C_UL21A;QHX40358.1	26000	26371	-	NA	NA	NA	NA	NA	NA	-	-	0.000000
lcl|MN920393.1_prot_QHX40359.1_71	ORFL56W;QHX40359.1	26416	26664	+	NA	NA	NA	NA	NA	NA	-	-	0.000000
lcl|MN920393.1_prot_QHX40360.1_72	ORFL57W_UL22A;QHX40360.1	26640	27034	+	NA	NA	NA	NA	1	26652-26703	Cytomegalovirus UL20A protein	-	0.999065
lcl|MN920393.1_prot_QHX40361.1_73	ORFL57W.iORF1;QHX40361.1	26640	26813	+	NA	NA	NA	NA	1	26652-26706	Cytomegalovirus UL20A protein	-	0.032922
lcl|MN920393.1_prot_QHX40362.1_74	ORFL58W;QHX40362.1	27170	27238	+	NA	NA	NA	NA	NA	NA	-	-	0.000000
lcl|MN920393.1_prot_QHX40363.1_75	ORFL59W;QHX40363.1	27210	27323	+	NA	NA	NA	NA	NA	NA	-	-	0.000013
lcl|MN920393.1_prot_QHX40364.1_76	ORFL64C_UL23;QHX40364.1	27395	28249	-	NA	NA	NA	NA	NA	NA	-	-	0.000000
lcl|MN920393.1_prot_QHX40365.1_77	ORFL64C.iORF1;QHX40365.1	27395	27793	-	NA	NA	NA	NA	NA	NA	-	-	0.000000
lcl|MN920393.1_prot_QHX40366.1_78	ORFL60W;QHX40366.1	27480	27557	+	NA	NA	NA	NA	NA	NA	-	-	0.000000
lcl|MN920393.1_prot_QHX40367.1_79	ORFL61W;QHX40367.1	27660	27728	+	NA	NA	NA	NA	NA	NA	-	-	0.000000
lcl|MN920393.1_prot_QHX40368.1_80	ORFL62W;QHX40368.1	27741	27926	+	NA	NA	NA	NA	NA	NA	-	-	0.000000
lcl|MN920393.1_prot_QHX40369.1_81	ORFL62W.iORF1;QHX40369.1	27849	27926	+	NA	NA	NA	NA	NA	NA	-	-	0.000000
lcl|MN920393.1_prot_QHX40370.1_82	ORFL63W;QHX40370.1	28221	28529	+	NA	NA	NA	NA	NA	NA	-	-	0.000001
lcl|MN920393.1_prot_QHX40371.1_83	ORFL65C;QHX40371.1	28240	28323	-	NA	NA	NA	NA	NA	NA	-	-	0.000000
lcl|MN920393.1_prot_QHX40372.1_84	ORFL66W;QHX40372.1	28426	28818	+	NA	NA	NA	NA	NA	NA	-	-	0.000001
lcl|MN920393.1_prot_QHX40373.1_85	ORFL71C;QHX40373.1	28465	29595	-	NA	NA	NA	NA	NA	NA	-	-	0.000000
lcl|MN920393.1_prot_QHX40374.1_86	ORFL71C.iORF1_UL24;QHX40374.1	28465	29541	-	NA	NA	NA	NA	NA	NA	-	-	0.000001
lcl|MN920393.1_prot_QHX40375.1_87	ORFL66W.iORF1;QHX40375.1	28511	28603	+	NA	NA	NA	NA	NA	NA	-	-	0.000000
lcl|MN920393.1_prot_QHX40376.1_88	ORFL67W;QHX40376.1	28853	28936	+	NA	NA	NA	NA	NA	NA	-	-	0.000000
lcl|MN920393.1_prot_QHX40377.1_89	ORFL68W;QHX40377.1	29447	29518	+	NA	NA	NA	NA	NA	NA	-	-	0.000001
lcl|MN920393.1_prot_QHX40378.1_90	ORFL69W;QHX40378.1	29540	29683	+	NA	NA	NA	NA	NA	NA	-	-	0.000001
lcl|MN920393.1_prot_QHX40379.1_91	ORFL70W_UL25;QHX40379.1	29589	31559	+	NA	NA	NA	NA	NA	NA	-	-	0.000005
lcl|MN920393.1_prot_QHX40380.1_92	ORFL72C;QHX40380.1	29645	29749	-	NA	NA	NA	NA	NA	NA	-	-	0.000000
lcl|MN920393.1_prot_QHX40381.1_93	ORFL73C;QHX40381.1	29768	30133	-	NA	NA	1	29828-29894	1	29825-29891	-	-	0.000010
lcl|MN920393.1_prot_QHX40382.1_94	ORFL74C;QHX40382.1	30155	30289	-	NA	NA	NA	NA	NA	NA	-	-	0.000001
lcl|MN920393.1_prot_QHX40383.1_95	ORFL75C;QHX40383.1	30546	30614	-	NA	NA	NA	NA	NA	NA	-	-	0.000001
lcl|MN920393.1_prot_QHX40384.1_96	ORFL76C;QHX40384.1	31420	31578	-	NA	NA	NA	NA	NA	NA	-	-	0.000005
lcl|MN920393.1_prot_QHX40385.1_97	ORFL78C;QHX40385.1	31741	32409	-	NA	NA	NA	NA	NA	NA	-	-	0.000002
lcl|MN920393.1_prot_QHX40386.1_98	ORFL78C.iORF1_UL26;QHX40386.1	31741	32307	-	NA	NA	NA	NA	NA	NA	-	-	0.000000
lcl|MN920393.1_prot_QHX40387.1_99	ORFL77W;QHX40387.1	32017	32271	+	NA	NA	NA	NA	NA	NA	-	-	0.000007
lcl|MN920393.1_prot_QHX40388.1_100	ORFL79C_UL27;QHX40388.1	32363	34189	-	NA	NA	NA	NA	NA	NA	-	-	0.000000
lcl|MN920393.1_prot_QHX40389.1_101	ORFL79C.iORF1;QHX40389.1	34009	34119	-	NA	NA	NA	NA	NA	NA	-	-	0.000019
lcl|MN920393.1_prot_QHX40390.1_102	ORFL83C_UL29;QHX40390.1	35455	36537	-	NA	NA	NA	NA	NA	NA	-	-	0.000000
lcl|MN920393.1_prot_QHX40391.1_103	ORFL80W;QHX40391.1	35552	35677	+	NA	NA	NA	NA	NA	NA	-	-	0.000001
lcl|MN920393.1_prot_QHX40392.1_104	ORFL81W;QHX40392.1	35812	35928	+	NA	NA	NA	NA	NA	NA	-	-	0.000028
lcl|MN920393.1_prot_QHX40393.1_105	ORFL82W;QHX40393.1	35977	36672	+	NA	NA	NA	NA	NA	NA	-	-	0.000020
lcl|MN920393.1_prot_QHX40394.1_106	ORFL84C;QHX40394.1	36359	36583	-	NA	NA	1	36431-36494	NA	NA	-	-	0.063308
lcl|MN920393.1_prot_QHX40395.1_107	ORFL85C_UL30;QHX40395.1	36667	37032	-	NA	NA	NA	NA	NA	NA	-	-	0.000000
lcl|MN920393.1_prot_QHX40396.1_108	ORFL88C_UL30A;QHX40396.1	37078	37317	-	NA	NA	NA	NA	NA	NA	-	-	0.000000
lcl|MN920393.1_prot_QHX40397.1_109	ORFL88C.iORF1;QHX40397.1	37190	37297	-	NA	NA	NA	NA	NA	NA	-	-	0.000005
lcl|MN920393.1_prot_QHX40398.1_110	ORFL86W;QHX40398.1	37243	37722	+	NA	NA	NA	NA	NA	NA	-	-	0.000000
lcl|MN920393.1_prot_QHX40399.1_111	ORFL87W;QHX40399.1	37283	39298	+	NA	NA	NA	NA	NA	NA	-	-	0.000000
lcl|MN920393.1_prot_QHX40400.1_112	ORFL89C;QHX40400.1	37435	37845	-	NA	NA	NA	NA	NA	NA	-	-	0.001308
lcl|MN920393.1_prot_QHX40401.1_113	UL31;QHX40401.1	37511	39298	+	NA	NA	NA	NA	NA	NA	-	-	0.000011
lcl|MN920393.1_prot_QHX40402.1_114	ORFL90C;QHX40402.1	38554	38664	-	NA	NA	NA	NA	NA	NA	-	-	0.000000
lcl|MN920393.1_prot_QHX40403.1_115	ORFL92C_UL32;QHX40403.1	39379	42525	-	NA	NA	NA	NA	NA	NA	-	-	0.000000
lcl|MN920393.1_prot_QHX40404.1_116	ORFL92C.iORF1;QHX40404.1	39379	40341	-	NA	NA	NA	NA	NA	NA	-	-	0.000000
lcl|MN920393.1_prot_QHX40405.1_117	ORFL93W_UL33;QHX40405.1	42596	43955	+	7	42692-42766;42821-42877;42917-42976;43037-43099;43217-43285;43328-43396;43466-43534	7	42701-42773;42836-42887;42923-42977;43037-43097;43226-43289;43325-43394;43454-43523	6	42689-42755;42818-42884;42914-42971;43034-43100;43220-43286;43325-43391	Cytomegalovirus G-protein coupled receptor UL33	-	0.000001
lcl|MN920393.1_prot_QHX40406.1_118	ORFL94C;QHX40406.1	42653	42868	-	1	42734-42790	1	42737-42788	1	42734-42785	Exopolysaccharide production repressor	-	0.000000
lcl|MN920393.1_prot_QHX40407.1_119	ORFL96W;QHX40407.1	44227	45546	+	NA	NA	NA	NA	NA	NA	-	-	0.000441
lcl|MN920393.1_prot_QHX40408.1_120	ORFL96W.iORF1_UL34;QHX40408.1	44323	45546	+	NA	NA	NA	NA	NA	NA	-	-	0.000333
lcl|MN920393.1_prot_QHX40409.1_121	ORFL96W.iORF2;QHX40409.1	44386	45546	+	NA	NA	NA	NA	NA	NA	-	-	0.000000
lcl|MN920393.1_prot_QHX40410.1_122	ORFL99C;QHX40410.1	45549	45893	-	NA	NA	NA	NA	1	45879-45888	-	-	0.000000
lcl|MN920393.1_prot_QHX40411.1_123	ORFL97W;QHX40411.1	45590	45748	+	NA	NA	NA	NA	NA	NA	-	-	0.001410
lcl|MN920393.1_prot_QHX40412.1_124	ORFL98W_UL35;QHX40412.1	45625	47547	+	NA	NA	NA	NA	NA	NA	-	-	0.000000
lcl|MN920393.1_prot_QHX40413.1_125	ORFL100C;QHX40413.1	46182	46346	-	NA	NA	NA	NA	NA	NA	-	-	0.000000
lcl|MN920393.1_prot_QHX40414.1_126	ORFL98W.iORF1;QHX40414.1	46966	47547	+	NA	NA	NA	NA	NA	NA	-	-	0.000000
lcl|MN920393.1_prot_QHX40415.1_127	ORFL98W.iORF2;QHX40415.1	47017	47547	+	NA	NA	NA	NA	NA	NA	-	-	0.000000
lcl|MN920393.1_prot_QHX40416.1_128	ORFL101C;QHX40416.1	47775	49356	-	NA	NA	NA	NA	NA	NA	-	-	0.000000
lcl|MN920393.1_prot_QHX40417.1_129	ORFL101C.iORF1_UL36;QHX40417.1	47775	49308	-	NA	NA	NA	NA	NA	NA	-	-	0.000000
lcl|MN920393.1_prot_QHX40418.1_130	ORFL104C_UL37;QHX40418.1	49442	52238	-	2	49463-49510;50735-50818	2	49460-49517;50741-50819	2	49454-49505;50738-50804	UL37 HCMV immediate early glycoprotein	-	0.000000
lcl|MN920393.1_prot_QHX40419.1_131	ORFL102C_UL38;QHX40419.1	50660	51655	-	NA	NA	NA	NA	NA	NA	-	-	0.000000
lcl|MN920393.1_prot_QHX40420.1_132	ORFL102C.iORF1;QHX40420.1	50660	51145	-	NA	NA	NA	NA	NA	NA	-	-	0.000000
lcl|MN920393.1_prot_QHX40421.1_133	ORFL103C_vMIA;QHX40421.1	51747	52238	-	1	51768-51815	1	51765-51822	1	51756-51807	UL37 HCMV immediate early glycoprotein	UL37 HCMV immediate early glycoprotein	0.000000
lcl|MN920393.1_prot_QHX40422.1_134	ORFL105C_UL40;QHX40422.1	52745	53410	-	2	52781-52846;53285-53347	NA	NA	NA	NA	HCMV protein UL40	-	0.147918
lcl|MN920393.1_prot_QHX40423.1_135	ORFL106C;QHX40423.1	53106	53465	-	NA	NA	NA	NA	NA	NA	-	-	0.000000
lcl|MN920393.1_prot_QHX40424.1_136	ORFL107C_UL41A;QHX40424.1	53572	53808	-	1	53629-53697	1	53635-53710	1	53629-53695	Herpesvirus UL41A	-	0.000001
lcl|MN920393.1_prot_QHX40425.1_137	ORFL108C;QHX40425.1	53805	53900	-	NA	NA	NA	NA	NA	NA	-	-	0.000008
lcl|MN920393.1_prot_QHX40426.1_138	ORFL109C_UL42;QHX40426.1	53913	54290	-	1	54174-54236	1	54171-54240	1	54168-54234	Pfam UL42; HCMV UL42	-	0.000000
lcl|MN920393.1_prot_QHX40427.1_139	ORFL110C_UL43;QHX40427.1	54354	55625	-	NA	NA	NA	NA	NA	NA	-	-	0.000011
lcl|MN920393.1_prot_QHX40428.1_140	ORFL110C.iORF2;QHX40428.1	54354	55319	-	NA	NA	NA	NA	NA	NA	-	-	0.000000
lcl|MN920393.1_prot_QHX40429.1_141	ORFL110C.iORF1;QHX40429.1	54794	54877	-	NA	NA	NA	NA	NA	NA	-	-	0.000043
lcl|MN920393.1_prot_QHX40430.1_142	ORFL112C;QHX40430.1	55672	57030	-	NA	NA	NA	NA	NA	NA	-	-	0.000000
lcl|MN920393.1_prot_QHX40431.1_143	ORFL112C.iORF1_UL44;QHX40431.1	55672	56973	-	NA	NA	NA	NA	NA	NA	-	-	0.000002
lcl|MN920393.1_prot_QHX40432.1_144	ORFL111W;QHX40432.1	56570	56668	+	NA	NA	NA	NA	NA	NA	-	-	0.000000
lcl|MN920393.1_prot_QHX40433.1_145	ORFL115C_UL45;QHX40433.1	57114	59834	-	NA	NA	NA	NA	NA	NA	-	-	0.000002
lcl|MN920393.1_prot_QHX40434.1_146	ORFL115C.iORF1;QHX40434.1	57114	58364	-	NA	NA	NA	NA	NA	NA	-	-	0.000003
lcl|MN920393.1_prot_QHX40435.1_147	ORFL113W;QHX40435.1	57268	57357	+	NA	NA	NA	NA	NA	NA	-	-	0.000120
lcl|MN920393.1_prot_QHX40436.1_148	ORFL114W;QHX40436.1	59322	59879	+	NA	NA	NA	NA	NA	NA	-	-	0.000017
lcl|MN920393.1_prot_QHX40437.1_149	ORFL117C_UL46;QHX40437.1	59977	60849	-	NA	NA	NA	NA	NA	NA	-	-	0.000000
lcl|MN920393.1_prot_QHX40438.1_150	ORFL116W_UL47;QHX40438.1	60848	63799	+	1	62111-62176	1	62117-62177	NA	NA	virion assembly; Herpes virus tegument protein U30	-	0.000000
lcl|MN920393.1_prot_QHX40439.1_151	ORFL118C;QHX40439.1	61067	61567	-	NA	NA	NA	NA	NA	NA	-	-	0.000095
lcl|MN920393.1_prot_QHX40440.1_152	ORFL119C;QHX40440.1	62534	62971	-	NA	NA	NA	NA	NA	NA	-	-	0.000000
lcl|MN920393.1_prot_QHX40441.1_153	ORFL120W_UL48;QHX40441.1	63796	70521	+	NA	NA	NA	NA	NA	NA	-	-	0.000001
lcl|MN920393.1_prot_QHX40442.1_154	ORFL121C;QHX40442.1	64750	65022	-	NA	NA	NA	NA	NA	NA	-	-	0.000060
lcl|MN920393.1_prot_QHX40443.1_155	ORFL122C;QHX40443.1	65893	65985	-	NA	NA	NA	NA	NA	NA	-	-	0.000000
lcl|MN920393.1_prot_QHX40444.1_156	ORFL123C;QHX40444.1	67915	68082	-	NA	NA	NA	NA	NA	NA	-	-	0.000012
lcl|MN920393.1_prot_QHX40445.1_157	ORFL124C;QHX40445.1	68433	68498	-	NA	NA	NA	NA	NA	NA	-	-	0.000008
lcl|MN920393.1_prot_QHX40446.1_158	ORFL125C;QHX40446.1	70115	70267	-	NA	NA	NA	NA	NA	NA	-	-	0.000000
lcl|MN920393.1_prot_QHX40447.1_159	ORFL126C;QHX40447.1	70299	70421	-	NA	NA	NA	NA	NA	NA	-	-	0.001476
lcl|MN920393.1_prot_QHX40448.1_160	ORFL127C_UL48A;QHX40448.1	70641	70868	-	NA	NA	NA	NA	NA	NA	-	-	0.000000
lcl|MN920393.1_prot_QHX40449.1_161	UL49;QHX40449.1	70861	72573	-	NA	NA	1	71851-71920	1	71263-71329	viral process; viral tegument; UL49 family	-	0.000001
lcl|MN920393.1_prot_QHX40450.1_162	ORFL128C;QHX40450.1	70861	71169	-	NA	NA	NA	NA	NA	NA	-	-	0.000001
lcl|MN920393.1_prot_QHX40451.1_163	ORFL129C;QHX40451.1	70964	71314	-	NA	NA	NA	NA	NA	NA	-	-	0.000000
lcl|MN920393.1_prot_QHX40452.1_164	ORFL129C.iORF1;QHX40452.1	70964	71044	-	NA	NA	NA	NA	NA	NA	-	-	0.000001
lcl|MN920393.1_prot_QHX40453.1_165	ORFL130W;QHX40453.1	71485	71916	+	NA	NA	NA	NA	NA	NA	-	-	0.000002
lcl|MN920393.1_prot_QHX40454.1_166	ORFL131W;QHX40454.1	72319	73116	+	NA	NA	NA	NA	NA	NA	-	-	0.000000
lcl|MN920393.1_prot_QHX40455.1_167	ORFL131W.iORF1;QHX40455.1	72466	73116	+	NA	NA	NA	NA	NA	NA	-	-	0.000002
lcl|MN920393.1_prot_QHX40456.1_168	ORFL134C_UL50;QHX40456.1	72530	73723	-	1	73625-73666	1	73604-73673	1	73604-73670	Herpesvirus virion protein U34	-	0.000000
lcl|MN920393.1_prot_QHX40457.1_169	ORFL131W.iORF2;QHX40457.1	72673	73116	+	NA	NA	NA	NA	NA	NA	-	-	0.000001
lcl|MN920393.1_prot_QHX40458.1_170	ORFL132W;QHX40458.1	73278	73346	+	NA	NA	NA	NA	NA	NA	-	-	0.000001
lcl|MN920393.1_prot_QHX40459.1_171	ORFL133W;QHX40459.1	73700	73822	+	NA	NA	NA	NA	NA	NA	-	-	0.000001
lcl|MN920393.1_prot_QHX40460.1_172	ORFL136C_UL51;QHX40460.1	73745	74218	-	NA	NA	NA	NA	NA	NA	-	-	0.000001
lcl|MN920393.1_prot_QHX40461.1_173	ORFL136C.iORF1;QHX40461.1	74110	74181	-	NA	NA	NA	NA	NA	NA	-	-	0.000000
lcl|MN920393.1_prot_QHX40462.1_174	ORFL137W_UL52;QHX40462.1	74257	76263	+	NA	NA	NA	NA	NA	NA	-	-	0.000000
lcl|MN920393.1_prot_QHX40463.1_175	ORFL139C;QHX40463.1	74304	74402	-	NA	NA	NA	NA	NA	NA	-	-	0.000001
lcl|MN920393.1_prot_QHX40464.1_176	ORFL137W.iORF1;QHX40464.1	74469	74699	+	NA	NA	NA	NA	NA	NA	-	-	0.000000
lcl|MN920393.1_prot_QHX40465.1_177	ORFL140C;QHX40465.1	75579	75650	-	NA	NA	NA	NA	NA	NA	-	-	0.000001
lcl|MN920393.1_prot_QHX40466.1_178	ORFL137W.iORF2;QHX40466.1	76138	76263	+	NA	NA	NA	NA	NA	NA	-	-	0.000000
lcl|MN920393.1_prot_QHX40467.1_179	ORFL137W.iORF3;QHX40467.1	76183	76263	+	NA	NA	NA	NA	NA	NA	-	-	0.000000
lcl|MN920393.1_prot_QHX40468.1_180	ORFL141W_UL53;QHX40468.1	76256	77386	+	NA	NA	NA	NA	NA	NA	-	-	0.000000
lcl|MN920393.1_prot_QHX40469.1_181	ORFL143C_UL54;QHX40469.1	77364	81092	-	NA	NA	NA	NA	NA	NA	-	-	0.000000
lcl|MN920393.1_prot_QHX40470.1_182	ORFL142W;QHX40470.1	77896	78201	+	NA	NA	NA	NA	NA	NA	-	-	0.000000
lcl|MN920393.1_prot_QHX40471.1_183	ORFL143C.iORF1;QHX40471.1	79487	79552	-	NA	NA	NA	NA	NA	NA	-	-	0.000000
lcl|MN920393.1_prot_QHX40472.1_184	ORFL144C;QHX40472.1	81071	81148	-	NA	NA	NA	NA	NA	NA	-	-	0.000029
lcl|MN920393.1_prot_QHX40473.1_185	ORFL145C_UL55;QHX40473.1	81233	83953	-	2	83399-83455;83492-83545	1	83486-83546	3	81245-81302;83402-83459;83480-83546	Herpesvirus Glycoprotein B; Herpesvirus Glycoprotein B PH-like domain	-	0.989601
lcl|MN920393.1_prot_QHX40474.1_186	ORFL145C.iORF1;QHX40474.1	81233	81415	-	NA	NA	NA	NA	NA	NA	-	-	0.000001
lcl|MN920393.1_prot_QHX40475.1_187	ORFL145C.iORF2;QHX40475.1	81301	81462	-	NA	NA	NA	NA	NA	NA	-	-	0.000002
lcl|MN920393.1_prot_QHX40476.1_188	ORFL146C_UL56;QHX40476.1	83916	86468	-	NA	NA	NA	NA	NA	NA	-	-	0.000000
lcl|MN920393.1_prot_QHX40477.1_189	ORFL147C;QHX40477.1	85096	86526	-	NA	NA	NA	NA	NA	NA	-	-	0.000001
lcl|MN920393.1_prot_QHX40478.1_190	ORFL149C_UL57;QHX40478.1	87035	90742	-	NA	NA	NA	NA	NA	NA	-	-	0.000007
lcl|MN920393.1_prot_QHX40479.1_191	ORFL149C.iORF1;QHX40479.1	89940	90044	-	NA	NA	NA	NA	NA	NA	-	-	0.000523
lcl|MN920393.1_prot_QHX40480.1_192	ORFL149C.iORF2;QHX40480.1	90168	90635	-	NA	NA	NA	NA	NA	NA	-	-	0.000032
lcl|MN920393.1_prot_QHX40481.1_193	ORFL150C;QHX40481.1	90788	90961	-	NA	NA	NA	NA	NA	NA	-	-	0.000377
lcl|MN920393.1_prot_QHX40482.1_194	ORFL151C;QHX40482.1	91663	92034	-	NA	NA	NA	NA	NA	NA	-	-	0.000041
lcl|MN920393.1_prot_QHX40483.1_195	ORFL151C.iORF1;QHX40483.1	91770	91922	-	NA	NA	NA	NA	NA	NA	-	-	0.000000
lcl|MN920393.1_prot_QHX40484.1_196	ORFL152C;QHX40484.1	92099	92170	-	NA	NA	NA	NA	1	92129-92165	-	-	0.000015
lcl|MN920393.1_prot_QHX40485.1_197	ORFL153W;QHX40485.1	95576	95662	+	NA	NA	NA	NA	NA	NA	-	-	0.000001
lcl|MN920393.1_prot_QHX40486.1_198	ORFL154W;QHX40486.1	95988	96248	+	NA	NA	NA	NA	NA	NA	-	-	0.000007
lcl|MN920393.1_prot_QHX40487.1_199	ORFL154W.iORF1;QHX40487.1	96117	96248	+	NA	NA	NA	NA	NA	NA	-	-	0.000016
lcl|MN920393.1_prot_QHX40488.1_200	ORFL155W;QHX40488.1	97142	97276	+	NA	NA	NA	NA	NA	NA	-	-	0.000032
lcl|MN920393.1_prot_QHX40489.1_201	ORFL156W;QHX40489.1	97326	97526	+	NA	NA	NA	NA	NA	NA	-	-	0.000162
lcl|MN920393.1_prot_QHX40490.1_202	ORFL161C_UL69;QHX40490.1	98659	100893	-	NA	NA	NA	NA	NA	NA	-	-	0.000000
lcl|MN920393.1_prot_QHX40491.1_203	ORFL161C.iORF1;QHX40491.1	98659	99849	-	NA	NA	NA	NA	NA	NA	-	-	0.000000
lcl|MN920393.1_prot_QHX40492.1_204	ORFL157W;QHX40492.1	99223	99318	+	NA	NA	NA	NA	NA	NA	-	-	0.000010
lcl|MN920393.1_prot_QHX40493.1_205	ORFL161C.iORF2;QHX40493.1	100209	100625	-	NA	NA	NA	NA	NA	NA	-	-	0.002785
lcl|MN920393.1_prot_QHX40494.1_206	ORFL158W;QHX40494.1	100244	100312	+	NA	NA	NA	NA	NA	NA	-	-	0.000001
lcl|MN920393.1_prot_QHX40495.1_207	ORFL159W;QHX40495.1	100621	108189	+	1	100822-100884	1	100819-100879	1	100810-100876	-	-	0.017782
lcl|MN920393.1_prot_QHX40496.1_208	ORFL159W.iORF1;QHX40496.1	100672	108189	+	1	100822-100884	1	100819-100879	1	100810-100876	-	-	0.000256
lcl|MN920393.1_prot_QHX40497.1_209	ORFL160W;QHX40497.1	100892	101074	+	NA	NA	NA	NA	NA	NA	-	-	0.000065
lcl|MN920393.1_prot_QHX40498.1_210	UL70;QHX40498.1	100993	103833	-	NA	NA	NA	NA	NA	NA	-	-	0.000001
lcl|MN920393.1_prot_QHX40499.1_211	ORFL166C;QHX40499.1	100993	103353	-	NA	NA	NA	NA	NA	NA	-	-	0.000000
lcl|MN920393.1_prot_QHX40500.1_212	ORFL166C.iORF1;QHX40500.1	101631	101750	-	NA	NA	NA	NA	NA	NA	-	-	0.000019
lcl|MN920393.1_prot_QHX40501.1_213	ORFL166C.iORF2;QHX40501.1	101769	102080	-	NA	NA	NA	NA	NA	NA	-	-	0.000000
lcl|MN920393.1_prot_QHX40502.1_214	ORFL166C.iORF3;QHX40502.1	102077	102223	-	NA	NA	NA	NA	1	102215-102218	-	-	0.000000
lcl|MN920393.1_prot_QHX40503.1_215	ORFL162W;QHX40503.1	102295	102387	+	NA	NA	NA	NA	NA	NA	-	-	0.000004
lcl|MN920393.1_prot_QHX40504.1_216	ORFL163W;QHX40504.1	102421	108189	+	1	102466-102531	1	102463-102523	1	102463-102520	-	-	0.000000
lcl|MN920393.1_prot_QHX40505.1_217	ORFL164W;QHX40505.1	102469	102579	+	NA	NA	NA	NA	NA	NA	-	-	0.000055
lcl|MN920393.1_prot_QHX40506.1_218	ORFL165W;QHX40506.1	102716	102796	+	NA	NA	NA	NA	NA	NA	-	-	0.000000
lcl|MN920393.1_prot_QHX40507.1_219	ORFL167W;QHX40507.1	103534	103698	+	NA	NA	NA	NA	NA	NA	-	-	0.000001
lcl|MN920393.1_prot_QHX40508.1_220	ORFL168W;QHX40508.1	103792	104934	+	NA	NA	NA	NA	NA	NA	-	-	0.000000
lcl|MN920393.1_prot_QHX40509.1_221	ORFL168W.iORF1_UL71;QHX40509.1	103849	104934	+	NA	NA	NA	NA	NA	NA	-	-	0.000000
lcl|MN920393.1_prot_QHX40510.1_222	ORFL169C;QHX40510.1	104133	104234	-	NA	NA	NA	NA	NA	NA	-	-	0.000000
lcl|MN920393.1_prot_QHX40511.1_223	ORFL170C;QHX40511.1	104538	104624	-	NA	NA	NA	NA	NA	NA	-	-	0.000001
lcl|MN920393.1_prot_QHX40512.1_224	ORFL168W.iORF2;QHX40512.1	104815	104934	+	NA	NA	NA	NA	NA	NA	-	-	0.000000
lcl|MN920393.1_prot_QHX40513.1_225	ORFL171W;QHX40513.1	104940	108055	+	NA	NA	NA	NA	NA	NA	-	-	0.000006
lcl|MN920393.1_prot_QHX40514.1_226	ORFL174C_UL72;QHX40514.1	105015	106181	-	NA	NA	NA	NA	NA	NA	-	-	0.000000
lcl|MN920393.1_prot_QHX40515.1_227	ORFL172W;QHX40515.1	105107	108164	+	NA	NA	NA	NA	NA	NA	-	-	0.000004
lcl|MN920393.1_prot_QHX40516.1_228	ORFL174C.iORF2;QHX40516.1	105542	105916	-	NA	NA	NA	NA	NA	NA	-	-	0.000696
lcl|MN920393.1_prot_QHX40517.1_229	ORFL173W;QHX40517.1	105927	106043	+	NA	NA	NA	NA	NA	NA	-	-	0.001189
lcl|MN920393.1_prot_QHX40518.1_230	ORFL175W_UL73;QHX40518.1	106197	106613	+	1	106506-106571	1	106506-106563	1	106503-106560	UL73 viral envelope glycoprotein	-	0.999110
lcl|MN920393.1_prot_QHX40519.1_231	ORFL181C_UL74;QHX40519.1	106585	107985	-	NA	NA	NA	NA	NA	NA	-	-	0.001157
lcl|MN920393.1_prot_QHX40520.1_232	ORFL181C.iORF1;QHX40520.1	106585	107298	-	NA	NA	NA	NA	NA	NA	-	-	0.000004
lcl|MN920393.1_prot_QHX40521.1_233	ORFL178W_UL74A;QHX40521.1	107297	108189	+	1	107342-107407	1	107333-107402	1	107339-107396	-	-	0.000001
lcl|MN920393.1_prot_QHX40522.1_234	ORFL179W;QHX40522.1	107414	108055	+	NA	NA	NA	NA	NA	NA	-	-	0.000002
lcl|MN920393.1_prot_QHX40523.1_235	ORFL180W;QHX40523.1	107635	108055	+	NA	NA	NA	NA	NA	NA	-	-	0.000016
lcl|MN920393.1_prot_QHX40524.1_236	ORFL182C;QHX40524.1	107967	108077	-	NA	NA	NA	NA	NA	NA	-	-	0.000004
lcl|MN920393.1_prot_QHX40525.1_237	ORFL184C_UL75;QHX40525.1	108361	110592	-	1	110518-110574	1	110518-110572	1	110515-110572	Herpesvirus glycoprotein H C-terminal domain; Herpesvirus glycoprotein H; Herpesvirus glycoprotein H main domain	-	0.783042
lcl|MN920393.1_prot_QHX40526.1_238	ORFL184C.iORF1;QHX40526.1	108361	108678	-	1	108604-108660	1	108604-108658	1	108601-108658	Envelope glycoprotein H	-	0.000000
lcl|MN920393.1_prot_QHX40527.1_239	ORFL184C.iORF2;QHX40527.1	109902	109994	-	NA	NA	NA	NA	NA	NA	-	-	0.000000
lcl|MN920393.1_prot_QHX40528.1_240	ORFL185C;QHX40528.1	110271	110630	-	NA	NA	NA	NA	NA	NA	-	-	0.000005
lcl|MN920393.1_prot_QHX40529.1_241	ORFL184C.iORF3;QHX40529.1	110271	110519	-	1	110454-110495	1	110451-110505	NA	NA	-	-	0.000232
lcl|MN920393.1_prot_QHX40530.1_242	ORFL183W;QHX40530.1	110278	110469	+	NA	NA	NA	NA	NA	NA	-	-	0.000010
lcl|MN920393.1_prot_QHX40531.1_243	ORFL187C;QHX40531.1	110699	110788	-	NA	NA	NA	NA	NA	NA	-	-	0.000001
lcl|MN920393.1_prot_QHX40532.1_244	ORFL186W_UL76;QHX40532.1	110787	111764	+	1	110910-110939	1	110901-110955	NA	NA	Herpes virus protein UL24	-	0.000023
lcl|MN920393.1_prot_QHX40533.1_245	ORFL188C;QHX40533.1	110888	111067	-	NA	NA	NA	NA	NA	NA	-	-	0.000000
lcl|MN920393.1_prot_QHX40534.1_246	ORFL190C;QHX40534.1	111105	111524	-	NA	NA	NA	NA	NA	NA	-	-	0.000001
lcl|MN920393.1_prot_QHX40535.1_247	ORFL189W_UL77;QHX40535.1	111367	113295	+	NA	NA	NA	NA	1	113248-113290	viral capsid; viral genome packaging; Herpesvirus UL25 family	-	0.000000
lcl|MN920393.1_prot_QHX40536.1_248	ORFL189W.iORF1;QHX40536.1	111932	112159	+	NA	NA	NA	NA	NA	NA	-	-	0.003433
lcl|MN920393.1_prot_QHX40537.1_249	ORFL192C;QHX40537.1	112032	112157	-	NA	NA	NA	NA	NA	NA	-	-	0.000004
lcl|MN920393.1_prot_QHX40538.1_250	ORFL192C.iORF1;QHX40538.1	112032	112112	-	NA	NA	NA	NA	NA	NA	-	-	0.000000
lcl|MN920393.1_prot_QHX40539.1_251	ORFL194C;QHX40539.1	112417	112503	-	NA	NA	NA	NA	NA	NA	-	-	0.000003
lcl|MN920393.1_prot_QHX40540.1_252	ORFL195W;QHX40540.1	113331	113444	+	NA	NA	NA	NA	NA	NA	-	-	0.000010
lcl|MN920393.1_prot_QHX40541.1_253	ORFL196W_UL78;QHX40541.1	113384	114679	+	7	113513-113581;113609-113689;113708-113785;113852-113902;113981-114040;114083-114148;114224-114274	7	113510-113579;113600-113657;113717-113780;113843-113912;113990-114050;114071-114137;114218-114281	6	113507-113573;113609-113666;113711-113777;113840-113906;113981-114047;114068-114134	Envelope protein UL78	-	0.000006
lcl|MN920393.1_prot_QHX40542.1_254	ORFL196W.iORF1;QHX40542.1	113429	114679	+	7	113513-113581;113609-113689;113708-113785;113852-113902;113981-114040;114083-114148;114224-114274	7	113510-113579;113600-113657;113717-113780;113843-113912;113990-114050;114071-114137;114218-114281	6	113507-113573;113609-113666;113711-113777;113840-113906;113981-114047;114068-114134	Envelope protein UL78	-	0.000001
lcl|MN920393.1_prot_QHX40543.1_255	ORFL197C;QHX40543.1	113473	113559	-	NA	NA	NA	NA	NA	NA	-	-	0.000001
lcl|MN920393.1_prot_QHX40544.1_256	ORFL196W.iORF2;QHX40544.1	113823	113891	+	NA	NA	NA	NA	NA	NA	-	-	0.000001
lcl|MN920393.1_prot_QHX40545.1_257	UL79;QHX40545.1	114734	115621	-	NA	NA	NA	NA	NA	NA	-	-	0.000000
lcl|MN920393.1_prot_QHX40546.1_258	ORFL198W;QHX40546.1	115337	115420	+	NA	NA	NA	NA	1	115400-115415	-	-	0.000001
lcl|MN920393.1_prot_QHX40547.1_259	ORFL199W_UL80;QHX40547.1	115658	117784	+	NA	NA	NA	NA	NA	NA	-	-	0.000001
lcl|MN920393.1_prot_QHX40548.1_260	ORFL199W.iORF1;QHX40548.1	116568	116678	+	NA	NA	NA	NA	NA	NA	-	-	0.000001
lcl|MN920393.1_prot_QHX40549.1_261	ORFL199W.iORF2_UL80.5;QHX40549.1	116663	117784	+	NA	NA	NA	NA	NA	NA	-	-	0.000077
lcl|MN920393.1_prot_QHX40550.1_262	ORFL199W.iORF3;QHX40550.1	116834	117784	+	NA	NA	NA	NA	NA	NA	-	-	0.000001
lcl|MN920393.1_prot_QHX40551.1_263	ORFL200C;QHX40551.1	117565	117732	-	NA	NA	NA	NA	NA	NA	-	-	0.000002
lcl|MN920393.1_prot_QHX40552.1_264	ORFL201C;QHX40552.1	117677	117796	-	NA	NA	NA	NA	NA	NA	-	-	0.000001
lcl|MN920393.1_prot_QHX40553.1_265	ORFL202C_UL82;QHX40553.1	117946	119625	-	NA	NA	NA	NA	NA	NA	-	-	0.000000
lcl|MN920393.1_prot_QHX40554.1_266	ORFL205C_UL83;QHX40554.1	119814	121499	-	NA	NA	NA	NA	NA	NA	-	-	0.000000
lcl|MN920393.1_prot_QHX40555.1_267	ORFL205C.iORF1;QHX40555.1	119814	121469	-	NA	NA	NA	NA	NA	NA	-	-	0.000000
lcl|MN920393.1_prot_QHX40556.1_268	ORFL203W;QHX40556.1	120877	120957	+	NA	NA	NA	NA	NA	NA	-	-	0.000002
lcl|MN920393.1_prot_QHX40557.1_269	ORFL204W;QHX40557.1	121174	121281	+	NA	NA	NA	NA	NA	NA	-	-	0.000000
lcl|MN920393.1_prot_QHX40558.1_270	ORFL208C_UL84;QHX40558.1	121771	123531	-	NA	NA	NA	NA	NA	NA	-	-	0.000010
lcl|MN920393.1_prot_QHX40559.1_271	ORFL208C.iORF1;QHX40559.1	121771	122142	-	NA	NA	NA	NA	NA	NA	-	-	0.000000
lcl|MN920393.1_prot_QHX40560.1_272	ORFL206W;QHX40560.1	121790	122038	+	NA	NA	NA	NA	NA	NA	-	-	0.111201
lcl|MN920393.1_prot_QHX40561.1_273	ORFL207W;QHX40561.1	122307	122411	+	NA	NA	NA	NA	NA	NA	-	-	0.000004
lcl|MN920393.1_prot_QHX40562.1_274	ORFL209C_UL85;QHX40562.1	123563	124483	-	NA	NA	NA	NA	NA	NA	-	-	0.000000
lcl|MN920393.1_prot_QHX40563.1_275	ORFL212C_UL86;QHX40563.1	124645	128757	-	NA	NA	NA	NA	NA	NA	-	-	0.000002
lcl|MN920393.1_prot_QHX40564.1_276	ORFL211W;QHX40564.1	125014	125238	+	NA	NA	NA	NA	NA	NA	-	-	0.000062
lcl|MN920393.1_prot_QHX40565.1_277	UL87;QHX40565.1	128817	131642	+	NA	NA	NA	NA	NA	NA	-	-	0.000000
lcl|MN920393.1_prot_QHX40566.1_278	ORFL213C;QHX40566.1	130409	130591	-	NA	NA	NA	NA	NA	NA	-	-	0.000009
lcl|MN920393.1_prot_QHX40567.1_279	ORFL214C;QHX40567.1	130516	130623	-	NA	NA	NA	NA	NA	NA	-	-	0.000000
lcl|MN920393.1_prot_QHX40568.1_280	ORFL215W_UL88;QHX40568.1	131639	132928	+	NA	NA	NA	NA	NA	NA	-	-	0.000000
lcl|MN920393.1_prot_QHX40569.1_281	ORFL216C;QHX40569.1	131792	131974	-	NA	NA	NA	NA	NA	NA	-	-	0.000000
lcl|MN920393.1_prot_QHX40570.1_282	ORFL216C.iORF1;QHX40570.1	131792	131944	-	NA	NA	NA	NA	NA	NA	-	-	0.000000
lcl|MN920393.1_prot_QHX40571.1_283	ORFL224C;QHX40571.1	132925	138968	-	3	132955-132993;133528-133608;133705-133761	3	132943-132994;133528-133579;133702-133768	2	132937-132994;133699-133765	Probable DNA packing protein, C-terminus; Probable D packing protein, C-terminus; DNA packaging	-	0.007166
lcl|MN920393.1_prot_QHX40572.1_284	ORFL224C.iORF1_UL89;QHX40572.1	132925	138851	-	2	133411-133476;133585-133644	2	133411-133474;133585-133651	2	133405-133471;133582-133648	Probable DNA packing protein, C-terminus; Probable D packing protein, C-terminus; DNA packaging	-	0.000000
lcl|MN920393.1_prot_QHX40573.1_285	ORFL224W.iORF1;QHX40573.1	133509	133889	-	NA	NA	NA	NA	NA	NA	-	-	0.000000
lcl|MN920393.1_prot_QHX40574.1_286	ORFL217W_UL91;QHX40574.1	134297	134632	+	NA	NA	NA	NA	NA	NA	-	-	0.000000
lcl|MN920393.1_prot_QHX40575.1_287	ORFL218C;QHX40575.1	134383	134487	-	NA	NA	NA	NA	NA	NA	-	-	0.000001
lcl|MN920393.1_prot_QHX40576.1_288	UL92;QHX40576.1	134602	135207	+	NA	NA	NA	NA	NA	NA	-	-	0.000000
lcl|MN920393.1_prot_QHX40577.1_289	ORFL219C;QHX40577.1	134796	134861	-	NA	NA	NA	NA	NA	NA	-	-	0.000001
lcl|MN920393.1_prot_QHX40578.1_290	ORFL220C;QHX40578.1	135081	135233	-	NA	NA	NA	NA	1	135210-135228	-	-	0.000113
lcl|MN920393.1_prot_QHX40579.1_291	UL93;QHX40579.1	135173	136957	+	NA	NA	NA	NA	NA	NA	-	-	0.000000
lcl|MN920393.1_prot_QHX40580.1_292	ORFL221W;QHX40580.1	135689	136957	+	NA	NA	NA	NA	NA	NA	-	-	0.000002
lcl|MN920393.1_prot_QHX40581.1_293	ORFL221W.iORF1;QHX40581.1	136541	136957	+	NA	NA	NA	NA	NA	NA	-	-	0.000008
lcl|MN920393.1_prot_QHX40582.1_294	ORFL222W_UL94;QHX40582.1	136815	137852	+	NA	NA	NA	NA	NA	NA	-	-	0.000000
lcl|MN920393.1_prot_QHX40583.1_295	ORFL221W.iORF2;QHX40583.1	136880	136957	+	NA	NA	NA	NA	NA	NA	-	-	0.000002
lcl|MN920393.1_prot_QHX40584.1_296	ORFL222W.iORF1;QHX40584.1	137018	137179	+	NA	NA	NA	NA	NA	NA	-	-	0.000000
lcl|MN920393.1_prot_QHX40585.1_297	ORFL223W;QHX40585.1	138612	138884	+	NA	NA	NA	NA	NA	NA	-	-	0.010479
lcl|MN920393.1_prot_QHX40586.1_298	ORFL223W.iORF1;QHX40586.1	138661	138726	+	NA	NA	NA	NA	NA	NA	-	-	0.000007
lcl|MN920393.1_prot_QHX40587.1_299	UL95;QHX40587.1	138850	140445	+	NA	NA	NA	NA	NA	NA	-	-	0.000000
lcl|MN920393.1_prot_QHX40588.1_300	ORFL225C;QHX40588.1	139513	139581	-	NA	NA	NA	NA	NA	NA	-	-	0.000000
lcl|MN920393.1_prot_QHX40589.1_301	ORFL226W_UL96;QHX40589.1	140442	140825	+	NA	NA	NA	NA	NA	NA	-	-	0.000000
lcl|MN920393.1_prot_QHX40590.1_302	ORFL226W.iORF1;QHX40590.1	140478	140825	+	NA	NA	NA	NA	NA	NA	-	-	0.000000
lcl|MN920393.1_prot_QHX40591.1_303	ORFL226W.iORF2;QHX40591.1	140571	140825	+	NA	NA	NA	NA	NA	NA	-	-	0.000000
lcl|MN920393.1_prot_QHX40592.1_304	ORFL227W;QHX40592.1	140935	141165	+	NA	NA	NA	NA	NA	NA	-	-	0.000000
lcl|MN920393.1_prot_QHX40593.1_305	ORFL228W_UL97;QHX40593.1	140946	143069	+	NA	NA	NA	NA	NA	NA	-	-	0.000000
lcl|MN920393.1_prot_QHX40594.1_306	ORFL229W_UL98;QHX40594.1	143163	144917	+	NA	NA	NA	NA	NA	NA	-	-	0.000000
lcl|MN920393.1_prot_QHX40595.1_307	ORFL229W.iORF1;QHX40595.1	144078	144917	+	NA	NA	NA	NA	NA	NA	-	-	0.000000
lcl|MN920393.1_prot_QHX40596.1_308	ORFL229W.iORF2;QHX40596.1	144513	144917	+	NA	NA	NA	NA	NA	NA	-	-	0.000000
lcl|MN920393.1_prot_QHX40597.1_309	ORFL229W.iORF3;QHX40597.1	144555	144917	+	NA	NA	NA	NA	NA	NA	-	-	0.000559
lcl|MN920393.1_prot_QHX40598.1_310	ORFL229W.iORF4;QHX40598.1	144687	144917	+	NA	NA	NA	NA	NA	NA	-	-	0.021797
lcl|MN920393.1_prot_QHX40599.1_311	ORFL230W_UL99;QHX40599.1	144854	145426	+	NA	NA	NA	NA	NA	NA	-	-	0.000000
lcl|MN920393.1_prot_QHX40600.1_312	ORFL231W;QHX40600.1	145469	146050	+	2	145490-145543;145679-145738	2	145487-145541;145670-145736	2	145481-145538;145667-145733	calcium homeostasis modulator protein 1	-	0.105436
lcl|MN920393.1_prot_QHX40601.1_313	ORFL232C_UL100;QHX40601.1	145688	146806	-	8	145739-145786;145916-145993;146057-146110;146147-146203;146288-146356;146396-146461;146489-146545;146588-146647	8	145724-145790;145913-145988;146051-146111;146147-146204;146291-146366;146402-146468;146489-146549;146585-146645	8	145724-145790;145916-145982;146042-146108;146138-146204;146288-146354;146399-146465;146486-146537;146582-146648	Herpesviridae envelope glycoprotein M	-	0.000000
lcl|MN920393.1_prot_QHX40602.1_314	UL102;QHX40602.1	146984	149605	+	NA	NA	NA	NA	NA	NA	-	-	0.000002
lcl|MN920393.1_prot_QHX40603.1_315	ORFL234C;QHX40603.1	147907	148302	-	NA	NA	NA	NA	NA	NA	-	-	0.000001
lcl|MN920393.1_prot_QHX40604.1_316	ORFL236C;QHX40604.1	148286	148459	-	NA	NA	NA	NA	NA	NA	-	-	0.000000
lcl|MN920393.1_prot_QHX40605.1_317	ORFL235W;QHX40605.1	148392	149175	+	NA	NA	NA	NA	NA	NA	-	-	0.000002
lcl|MN920393.1_prot_QHX40606.1_318	ORFL237C;QHX40606.1	148493	148852	-	NA	NA	NA	NA	NA	NA	-	-	0.004391
lcl|MN920393.1_prot_QHX40607.1_319	ORFL239C;QHX40607.1	149032	149253	-	NA	NA	NA	NA	NA	NA	-	-	0.000000
lcl|MN920393.1_prot_QHX40608.1_320	ORFL238W;QHX40608.1	149252	149605	+	NA	NA	NA	NA	NA	NA	-	-	0.000076
lcl|MN920393.1_prot_QHX40609.1_321	ORFL240C;QHX40609.1	149302	149376	-	NA	NA	NA	NA	1	149365-149371	-	-	0.000001
lcl|MN920393.1_prot_QHX40610.1_322	ORFL238W.iORF1;QHX40610.1	149324	149605	+	NA	NA	NA	NA	NA	NA	-	-	0.000002
lcl|MN920393.1_prot_QHX40611.1_323	ORFL241C_UL103;QHX40611.1	149770	150519	-	NA	NA	NA	NA	NA	NA	-	-	0.000001
lcl|MN920393.1_prot_QHX40612.1_324	ORFL244C_UL104;QHX40612.1	150467	152560	-	NA	NA	NA	NA	NA	NA	-	-	0.000000
lcl|MN920393.1_prot_QHX40613.1_325	ORFL242W;QHX40613.1	152079	152183	+	NA	NA	NA	NA	NA	NA	-	-	0.000000
lcl|MN920393.1_prot_QHX40614.1_326	ORFL243W_UL105;QHX40614.1	152388	155258	+	2	153177-153233;154179-154232	2	153183-153240;154179-154233	NA	NA	Helicase; ATP binding; ATP-dependent DNA helicase PIF1; helicase activity	-	0.000000
lcl|MN920393.1_prot_QHX40615.1_327	ORFL245C;QHX40615.1	152630	152887	-	NA	NA	NA	NA	1	152666-152732	-	-	0.224177
lcl|MN920393.1_prot_QHX40616.1_328	ORFL243W.iORF1;QHX40616.1	153438	155258	+	1	154179-154232	1	154179-154236	NA	NA	Helicase; ATP binding; ATP-dependent DNA helicase PIF1; helicase activity	-	0.000000
lcl|MN920393.1_prot_QHX40617.1_329	ORFL246C;QHX40617.1	154040	154129	-	NA	NA	NA	NA	NA	NA	-	-	0.000000
lcl|MN920393.1_prot_QHX40618.1_330	ORFL247C;QHX40618.1	154418	154495	-	NA	NA	NA	NA	NA	NA	-	-	0.000000
lcl|MN920393.1_prot_QHX40619.1_331	ORFL248W_UL111A;QHX40619.1	160140	160826	+	NA	NA	NA	NA	NA	NA	-	-	0.999129
lcl|MN920393.1_prot_QHX40620.1_332	ORFL248W.iORF1;QHX40620.1	160140	160826	+	NA	NA	NA	NA	NA	NA	-	-	0.999129
lcl|MN920393.1_prot_QHX40621.1_333	ORFL249C;QHX40621.1	160188	160301	-	1	160215-160265	1	160206-160263	1	160287-160296	-	-	0.000011
lcl|MN920393.1_prot_QHX40622.1_334	ORFL248W.iORF2;QHX40622.1	160455	160550	+	NA	NA	NA	NA	NA	NA	-	-	0.000008
lcl|MN920393.1_prot_QHX40623.1_335	ORFL251W;QHX40623.1	161006	162882	+	NA	NA	NA	NA	NA	NA	-	-	0.000000
lcl|MN920393.1_prot_QHX40624.1_336	ORFL252W;QHX40624.1	161006	162565	+	NA	NA	NA	NA	NA	NA	-	-	0.000000
lcl|MN920393.1_prot_QHX40625.1_337	ORFL253W_UL112;QHX40625.1	161051	163262	+	NA	NA	NA	NA	NA	NA	-	-	0.000000
lcl|MN920393.1_prot_QHX40626.1_338	ORFL253W.iORF1;QHX40626.1	161051	162882	+	NA	NA	NA	NA	NA	NA	-	-	0.000000
lcl|MN920393.1_prot_QHX40627.1_339	ORFL253W.iORF2;QHX40627.1	161051	162565	+	NA	NA	NA	NA	NA	NA	-	-	0.000000
lcl|MN920393.1_prot_QHX40628.1_340	ORFL253W.iORF3;QHX40628.1	161193	161420	+	NA	NA	NA	NA	NA	NA	-	-	0.000000
lcl|MN920393.1_prot_QHX40629.1_341	ORFL253W.iORF4;QHX40629.1	162752	162862	+	NA	NA	NA	NA	NA	NA	-	-	0.000002
lcl|MN920393.1_prot_QHX40630.1_342	ORFL254C_UL114;QHX40630.1	163432	164184	-	NA	NA	NA	NA	NA	NA	-	-	0.000000
lcl|MN920393.1_prot_QHX40631.1_343	ORFL255C_UL115;QHX40631.1	164156	164992	-	NA	NA	NA	NA	1	164174-164240	Envelope glycoprotein L	-	0.999017
lcl|MN920393.1_prot_QHX40632.1_344	ORFL255C.iORF1;QHX40632.1	164623	164757	-	NA	NA	NA	NA	NA	NA	-	-	0.000544
lcl|MN920393.1_prot_QHX40633.1_345	ORFL256C_UL116;QHX40633.1	164992	165936	-	NA	NA	NA	NA	NA	NA	-	-	0.949754
lcl|MN920393.1_prot_QHX40634.1_346	UL117;QHX40634.1	165933	167207	-	NA	NA	NA	NA	NA	NA	-	-	0.000000
lcl|MN920393.1_prot_QHX40635.1_347	ORFL257C;QHX40635.1	165933	166817	-	NA	NA	NA	NA	NA	NA	-	-	0.000153
lcl|MN920393.1_prot_QHX40636.1_348	ORFL258C (UL119);QHX40636.1	167320	168445	-	1	168208-168273	1	168202-168274	1	168202-168268	-	-	0.998807
lcl|MN920393.1_prot_QHX40637.1_349	UL120;QHX40637.1	168500	169105	-	1	169016-169081	1	169010-169076	1	169010-169076	-	-	0.794977
lcl|MN920393.1_prot_QHX40638.1_350	ORFL259C;QHX40638.1	168500	168592	-	1	168524-168574	1	168518-168575	1	168509-168569	-	-	0.000000
lcl|MN920393.1_prot_QHX40639.1_351	ORFL260C_UL121;QHX40639.1	169156	169698	-	2	169186-169230;169585-169641	1	169588-169645	2	169168-169234;169582-169636	-	-	0.998916
lcl|MN920393.1_prot_QHX40640.1_352	ORFL265C_UL122;QHX40640.1	169826	173227	-	NA	NA	1	171305-171368	NA	NA	Cytomegalovirus viral transcription factor IE2	-	0.000000
lcl|MN920393.1_prot_QHX40641.1_353	ORFL265C.iORF3;QHX40641.1	169826	171034	-	NA	NA	NA	NA	NA	NA	-	-	0.000001
lcl|MN920393.1_prot_QHX40642.1_354	ORFL265C.iORF2;QHX40642.1	169826	171010	-	NA	NA	NA	NA	NA	NA	-	-	0.000000
lcl|MN920393.1_prot_QHX40643.1_355	ORFL265C.iORF1;QHX40643.1	169826	170845	-	NA	NA	NA	NA	NA	NA	-	-	0.000022
lcl|MN920393.1_prot_QHX40644.1_356	ORFL261W;QHX40644.1	170942	173357	+	NA	NA	NA	NA	NA	NA	-	-	0.000706
lcl|MN920393.1_prot_QHX40645.1_357	ORFL264C_UL123;QHX40645.1	171468	173227	-	NA	NA	NA	NA	NA	NA	-	-	0.000000
lcl|MN920393.1_prot_QHX40646.1_358	ORFL266W_UL124;QHX40646.1	173260	173718	+	1	173515-173556	1	173509-173566	NA	NA	Pfam HCMV_UL124	-	0.999191
lcl|MN920393.1_prot_QHX40647.1_359	ORFL267C;QHX40647.1	173573	173668	-	NA	NA	NA	NA	NA	NA	-	-	0.000001
lcl|MN920393.1_prot_QHX40648.1_360	ORFL268C;QHX40648.1	174157	174231	-	NA	NA	NA	NA	NA	NA	-	-	0.000006
lcl|MN920393.1_prot_QHX40649.1_361	ORFL269C;QHX40649.1	174364	174501	-	NA	NA	NA	NA	NA	NA	-	-	0.000105
lcl|MN920393.1_prot_QHX40650.1_362	ORFL270C;QHX40650.1	174372	174539	-	1	174465-174524	1	174462-174516	1	174456-174522	-	-	0.000005
lcl|MN920393.1_prot_QHX40651.1_363	ORFL271C_UL128;QHX40651.1	175327	176084	-	NA	NA	NA	NA	NA	NA	-	-	0.999106
lcl|MN920393.1_prot_QHX40652.1_364	ORFL271C.iORF1;QHX40652.1	175747	175998	-	NA	NA	NA	NA	NA	NA	-	-	0.000000
lcl|MN920393.1_prot_QHX40653.1_365	ORFL272C_UL130;QHX40653.1	176124	176768	-	NA	NA	NA	NA	NA	NA	-	-	0.999119
lcl|MN920393.1_prot_QHX40654.1_366	ORFL276C_UL132;QHX40654.1	177393	178205	-	2	177426-177470;177633-177710	2	177411-177465;177645-177711	2	177411-177462;177642-177708	Glycoprotein UL132	-	0.988446
lcl|MN920393.1_prot_QHX40655.1_367	ORFL276C.iORF1;QHX40655.1	177393	178022	-	1	177453-177527	1	177453-177528	1	177453-177519	Glycoprotein UL132	-	0.000002
lcl|MN920393.1_prot_QHX40656.1_368	ORFL274W;QHX40656.1	177430	177525	+	NA	NA	NA	NA	NA	NA	-	-	0.000432
lcl|MN920393.1_prot_QHX40657.1_369	truncated ORFL275W;QHX40657.1	177726	178211	+	NA	NA	NA	NA	NA	NA	-	-	0.000010
lcl|MN920393.1_prot_QHX40658.1_370	ORFL275W.iORF1;QHX40658.1	178021	178140	+	1	178048-178119	1	178039-178123	1	178051-178117	-	-	0.000001
lcl|MN920393.1_prot_QHX40659.1_371	ORFL23C_IRL12;QHX40659.1	179245	180495	-	2	179287-179331;180358-180408	1	180352-180403	1	180349-180400	-	-	0.743214
lcl|MN920393.1_prot_QHX40660.1_372	ORFL22C_IRL11;QHX40660.1	180499	181203	-	1	181045-181110	1	181042-181108	1	181036-181102	-	-	0.999208
lcl|MN920393.1_prot_QHX40661.1_373	ORFL21C_IRL10;QHX40661.1	181232	181747	-	1	181457-181534	1	181472-181538	2	181250-181316;181469-181535	Cytomegalovirus TRL10 protein	-	0.999195
lcl|MN920393.1_prot_QHX40662.1_374	ORFL20C_IRL;QHX40662.1	181732	181815	-	NA	NA	NA	NA	NA	NA	-	-	0.000004
lcl|MN920393.1_prot_QHX40663.1_375	ORFL19C_IRL;QHX40663.1	181997	182212	-	NA	NA	NA	NA	NA	NA	-	-	0.000004
lcl|MN920393.1_prot_QHX40664.1_376	ORFL18C_IRL;QHX40664.1	182095	182328	-	NA	NA	NA	NA	NA	NA	-	-	0.000001
lcl|MN920393.1_prot_QHX40665.1_377	ORFL27W.iORF1_IRL8A;QHX40665.1	182164	182436	+	1	182224-182253	1	182200-182260	1	182206-182263	-	-	0.000002
lcl|MN920393.1_prot_QHX40666.1_378	ORFL17C_IRL;QHX40666.1	182256	182408	-	NA	NA	NA	NA	NA	NA	-	-	0.006997
lcl|MN920393.1_prot_QHX40667.1_379	ORFL16W_IRL;QHX40667.1	182582	182860	+	NA	NA	NA	NA	NA	NA	-	-	0.006555
lcl|MN920393.1_prot_QHX40668.1_380	ORFL16W.iORF1_IRL;QHX40668.1	182729	182860	+	NA	NA	NA	NA	NA	NA	-	-	0.000060
lcl|MN920393.1_prot_QHX40669.1_381	ORFL15W_IRL;QHX40669.1	183467	183538	+	NA	NA	NA	NA	1	183512-183533	-	-	0.000003
lcl|MN920393.1_prot_QHX40670.1_382	ORFL14W_IRL;QHX40670.1	183909	184010	+	NA	NA	NA	NA	NA	NA	-	-	0.000006
lcl|MN920393.1_prot_QHX40671.1_383	ORFL13W_IRL;QHX40671.1	184235	184333	+	NA	NA	NA	NA	NA	NA	-	-	0.000003
lcl|MN920393.1_prot_QHX40672.1_384	ORFL12W_IRL;QHX40672.1	184563	184649	+	NA	NA	NA	NA	NA	NA	-	-	0.000001
lcl|MN920393.1_prot_QHX40673.1_385	ORFL10W_IRL;QHX40673.1	185065	185205	+	NA	NA	NA	NA	NA	NA	-	-	0.000053
lcl|MN920393.1_prot_QHX40674.1_386	ORFL9W_IRL;QHX40674.1	185253	185345	+	NA	NA	NA	NA	NA	NA	-	-	0.000002
lcl|MN920393.1_prot_QHX40675.1_387	ORFL8W_IRL;QHX40675.1	185490	185597	+	NA	NA	NA	NA	NA	NA	-	-	0.000062
lcl|MN920393.1_prot_QHX40676.1_388	ORFL7W_IRL;QHX40676.1	185635	186147	+	1	185794-185841	1	185791-185860	1	185791-185857	-	-	0.000347
lcl|MN920393.1_prot_QHX40677.1_389	ORFL7W.iORF1_IRL;QHX40677.1	185642	185761	+	NA	NA	NA	NA	NA	NA	-	-	0.000001
lcl|MN920393.1_prot_QHX40678.1_390	ORFL6W_IRL;QHX40678.1	185887	186147	+	NA	NA	NA	NA	NA	NA	-	-	0.000436
lcl|MN920393.1_prot_QHX40679.1_391	ORFL5W_IRL;QHX40679.1	186068	186151	+	NA	NA	NA	NA	NA	NA	-	-	0.000001
lcl|MN920393.1_prot_QHX40680.1_392	ORFL4W_IRL;QHX40680.1	187174	187296	+	NA	NA	NA	NA	NA	NA	-	-	0.000002
lcl|MN920393.1_prot_QHX40681.1_393	ORFL3W_IRL;QHX40681.1	187311	187391	+	NA	NA	NA	NA	NA	NA	-	-	0.000000
lcl|MN920393.1_prot_QHX40682.1_394	ORFL2W_IRL;QHX40682.1	187603	187824	+	2	187660-187671;187720-187764	2	187621-187681;187717-187771	NA	NA	-	-	0.001920
lcl|MN920393.1_prot_QHX40683.1_395	ORFL1C_IRL1;QHX40683.1	188024	188959	-	NA	NA	NA	NA	NA	NA	-	-	0.000002
lcl|MN920393.1_prot_QHX40684.1_396	IRS1;QHX40684.1	190245	192785	+	NA	NA	NA	NA	NA	NA	-	-	0.000079
lcl|MN920393.1_prot_QHX40685.1_397	ORFS325W;QHX40685.1	192330	192785	+	NA	NA	NA	NA	NA	NA	-	-	0.000000
lcl|MN920393.1_prot_QHX40686.1_398	ORFS325W.iORF1;QHX40686.1	192350	192421	+	NA	NA	NA	NA	NA	NA	-	-	0.000001
lcl|MN920393.1_prot_QHX40687.1_399	ORFS326C;QHX40687.1	192809	193393	-	NA	NA	NA	NA	NA	NA	-	-	0.000001
lcl|MN920393.1_prot_QHX40688.1_400	ORFS326C.iORF1_US1;QHX40688.1	192809	193279	-	NA	NA	NA	NA	NA	NA	-	-	0.000000
lcl|MN920393.1_prot_QHX40689.1_401	ORFS327C_US2;QHX40689.1	193597	193845	-	1	193732-193800	1	193732-193801	2	193729-193795;193834-193840	HCMV unique short US2 glycoprotein	-	0.001079
lcl|MN920393.1_prot_QHX40690.1_402	ORFS332C_US7;QHX40690.1	201744	202421	-	1	202248-202349	1	202251-202326	1	202248-202314	mitigation of host immune response by virus; integral to host endoplasmic reticulum membrane; CMV US	-	0.999171
lcl|MN920393.1_prot_QHX40691.1_403	ORFS333C_US8;QHX40691.1	202623	203306	-	1	203163-203225	1	203166-203223	1	203154-203220	mitigation of host immune response by virus; integral to host endoplasmic reticulum membrane; CMV US	-	0.999091
lcl|MN920393.1_prot_QHX40692.1_404	ORFS335C_US9;QHX40692.1	203321	204064	-	1	203909-203995	1	203903-203990	NA	NA	mitigation of host immune response by virus; integral to host endoplasmic reticulum membrane; CMV US	-	0.467594
lcl|MN920393.1_prot_QHX40693.1_405	ORFS334W;QHX40693.1	203485	203712	+	NA	NA	NA	NA	NA	NA	-	-	0.000000
lcl|MN920393.1_prot_QHX40694.1_406	ORFS335C.iORF1;QHX40694.1	203592	204064	-	NA	NA	NA	NA	1	203622-203652	-	-	0.000001
lcl|MN920393.1_prot_QHX40695.1_407	ORFS336C;QHX40695.1	204061	204180	-	NA	NA	NA	NA	NA	NA	-	-	0.000001
lcl|MN920393.1_prot_QHX40696.1_408	ORFS337C_US10;QHX40696.1	204450	205007	-	1	204879-204977	1	204927-204993	2	204831-204897;204927-204993	HCMV unique short US10 glycoprotein	-	0.999223
lcl|MN920393.1_prot_QHX40697.1_409	ORFS338C_US11;QHX40697.1	205083	205730	-	1	205626-205679	1	205632-205692	NA	NA	integral to host endoplasmic reticulum membrane; mitigation of host immune response by virus; VIMP; CMV US	-	0.999012
lcl|MN920393.1_prot_QHX40698.1_410	ORFS339C_US12;QHX40698.1	205916	206761	-	7	206075-206146;206186-206236;206264-206320;206345-206404;206432-206485;206510-206563;206639-206704	7	206075-206147;206183-206237;206258-206321;206339-206408;206429-206495;206513-206576;206639-206708	7	206081-206147;206177-206234;206255-206321;206336-206402;206423-206480;206510-206561;206660-206726	-	-	0.000000
lcl|MN920393.1_prot_QHX40699.1_411	ORFS340C_US13;QHX40699.1	206841	207626	-	7	206940-207008;207054-207101;207129-207182;207207-207266;207297-207353;207387-207443;207486-207545	7	206946-207012;207048-207105;207126-207183;207201-207264;207300-207351;207387-207450;207486-207543	7	206940-207006;207051-207102;207123-207180;207195-207261;207297-207348;207378-207435;207474-207540	-	-	0.000007
lcl|MN920393.1_prot_QHX40700.1_412	ORFS340C.iORF1;QHX40700.1	207427	207591	-	NA	NA	NA	NA	NA	NA	-	-	0.000000
lcl|MN920393.1_prot_QHX40701.1_413	ORFS341C_US14;QHX40701.1	207695	208627	-	7	207896-207958;208022-208045;208082-208132;208163-208210;208247-208294;208325-208384;208427-208501	7	207899-207965;208001-208055;208076-208136;208154-208214;208235-208289;208307-208370;208430-208496	6	207896-207962;208079-208136;208151-208217;208247-208298;208319-208385;208430-208496	-	-	0.000124
lcl|MN920393.1_prot_QHX40702.1_414	ORFS342C_US15;QHX40702.1	208672	209460	-	7	208819-208872;208927-208971;208999-209055;209074-209133;209167-209220;209245-209313;209350-209415	7	208822-208885;208921-208972;208990-209050;209071-209131;209167-209221;209242-209302;209347-209404	7	208807-208873;208918-208969;208990-209056;209068-209134;209161-209218;209248-209314;209350-209416	-	-	0.000048
lcl|MN920393.1_prot_QHX40703.1_415	ORFS342C.iORF1;QHX40703.1	208886	209086	-	NA	NA	NA	NA	NA	NA	-	-	0.000493
lcl|MN920393.1_prot_QHX40704.1_416	ORFS343C_US16;QHX40704.1	209520	210449	-	7	209658-209723;209784-209834;209904-209954;209994-210047;210078-210134;210168-210215;210267-210320	7	209652-209718;209778-209841;209904-209964;209982-210045;210081-210132;210168-210231;210267-210321	6	209661-209727;209772-209838;209901-209952;209982-210039;210078-210144;210255-210312	-	-	0.000144
lcl|MN920393.1_prot_QHX40705.1_417	ORFS343C.iORF1;QHX40705.1	210023	210367	-	NA	NA	NA	NA	NA	NA	-	-	0.000025
lcl|MN920393.1_prot_QHX40706.1_418	ORFS345C_US17;QHX40706.1	210594	211475	-	7	210726-210785;210813-210872;210933-210983;211005-211061;211092-211148;211179-211232;211275-211337	7	210723-210789;210807-210885;210921-210981;210999-211065;211086-211143;211179-211236;211272-211332	7	210720-210786;210807-210873;210918-210975;210996-211062;211092-211158;211173-211224;211269-211335	-	-	0.000056
lcl|MN920393.1_prot_QHX40707.1_419	ORFS345C.iORF1;QHX40707.1	210594	210701	-	NA	NA	NA	NA	NA	NA	-	-	0.000033
lcl|MN920393.1_prot_QHX40708.1_420	ORFS344W;QHX40708.1	211354	211506	+	NA	NA	NA	NA	NA	NA	-	-	0.000000
lcl|MN920393.1_prot_QHX40709.1_421	ORFS344W.iORF1;QHX40709.1	211405	211506	+	NA	NA	NA	NA	NA	NA	-	-	0.000002
lcl|MN920393.1_prot_QHX40710.1_422	ORFS346C_US18;QHX40710.1	211743	212567	-	7	211881-211949;211974-212033;212067-212123;212154-212210;212238-212300;212328-212387;212427-212495	7	211881-211947;211968-212028;212064-212127;212148-212214;212232-212292;212328-212382;212442-212505	8	211890-211947;211968-212034;212064-212130;212145-212211;212241-212307;212328-212394;212439-212505;212544-212562	Transmembrane protein HWLF5	-	0.000033
lcl|MN920393.1_prot_QHX40711.1_423	ORFS346C.iORF1;QHX40711.1	211743	211856	-	NA	NA	NA	NA	NA	NA	-	-	0.000362
lcl|MN920393.1_prot_QHX40712.1_424	ORFS347C_US19;QHX40712.1	212705	213427	-	7	212777-212845;212924-212959;212996-213052;213077-213133;213167-213226;213257-213298;213365-213412	7	212786-212849;212909-212957;212993-213050;213068-213131;213167-213224;213242-213296;213359-213416	6	212783-212849;212990-213047;213068-213134;213164-213221;213242-213308;213353-213419	Membrane protein US19	-	0.000002
lcl|MN920393.1_prot_QHX40713.1_425	ORFS348C_US20;QHX40713.1	213474	214238	-	7	213555-213623;213663-213716;213741-213797;213828-213878;213909-213965;213993-214064;214092-214154	7	213561-213624;213660-213720;213741-213798;213816-213879;213915-213972;213990-214071;214107-214170	7	213558-213624;213654-213720;213741-213798;213813-213879;213900-213957;214002-214068;214104-214170	Inhibitor of apoptosis-promoting Bax1; Transmembrane protein HWLF3	-	0.000003
lcl|MN920393.1_prot_QHX40714.1_426	ORFS351C_US21;QHX40714.1	214345	215064	-	7	214399-214464;214495-214554;214582-214635;214663-214725;214756-214803;214828-214875;214924-214983	7	214405-214465;214483-214549;214585-214645;214663-214726;214753-214810;214828-214882;214918-214984	7	214381-214447;214492-214558;214579-214645;214657-214723;214738-214804;214816-214873;214912-214978	Membrane protein US21	-	0.000001
lcl|MN920393.1_prot_QHX40715.1_427	ORFS351C.iORF2;QHX40715.1	214345	214890	-	5	214408-214461;214489-214551;214582-214629;214654-214701;214750-214809	5	214408-214471;214489-214552;214579-214636;214654-214708;214744-214810	5	214405-214471;214483-214549;214564-214630;214642-214699;214738-214804	Membrane protein US21	-	0.000004
lcl|MN920393.1_prot_QHX40716.1_428	ORFS351C.iORF1;QHX40716.1	214345	214575	-	1	214438-214488	1	214435-214495	NA	NA	Membrane protein US21	-	0.000199
lcl|MN920393.1_prot_QHX40717.1_429	ORFS349W;QHX40717.1	214823	215011	+	NA	NA	NA	NA	NA	NA	-	-	0.000000
lcl|MN920393.1_prot_QHX40718.1_430	ORFS349W.iORF1;QHX40718.1	214880	215011	+	NA	NA	NA	NA	NA	NA	-	-	0.000001
lcl|MN920393.1_prot_QHX40719.1_431	ORFS350W;QHX40719.1	215063	215137	+	NA	NA	NA	NA	NA	NA	-	-	0.000001
lcl|MN920393.1_prot_QHX40720.1_432	ORFS352C_US22;QHX40720.1	215241	216971	-	NA	NA	1	216057-216126	NA	NA	US22 like	-	0.000000
lcl|MN920393.1_prot_QHX40721.1_433	ORFS353C_US23;QHX40721.1	217085	218863	-	NA	NA	NA	NA	NA	NA	-	-	0.000000
lcl|MN920393.1_prot_QHX40722.1_434	ORFS355C_US24;QHX40722.1	218959	220464	-	NA	NA	NA	NA	NA	NA	-	-	0.000000
lcl|MN920393.1_prot_QHX40723.1_435	ORFS355C.iORF1;QHX40723.1	218959	219555	-	NA	NA	NA	NA	NA	NA	-	-	0.000000
lcl|MN920393.1_prot_QHX40724.1_436	ORFS354W;QHX40724.1	220373	220501	+	NA	NA	NA	NA	NA	NA	-	-	0.000108
lcl|MN920393.1_prot_QHX40725.1_437	ORFS357C;QHX40725.1	220433	220588	-	NA	NA	NA	NA	NA	NA	-	-	0.000014
lcl|MN920393.1_prot_QHX40726.1_438	ORFS356W;QHX40726.1	220531	221007	+	NA	NA	NA	NA	NA	NA	-	-	0.044928
lcl|MN920393.1_prot_QHX40727.1_439	ORFS358W;QHX40727.1	221004	221081	+	NA	NA	NA	NA	1	221040-221076	-	-	0.000003
lcl|MN920393.1_prot_QHX40728.1_440	ORFS361C_US26;QHX40728.1	221098	222909	-	NA	NA	NA	NA	NA	NA	-	-	0.000000
lcl|MN920393.1_prot_QHX40729.1_441	ORFS359W;QHX40729.1	221128	221445	+	2	221218-221271;221356-221424	2	221206-221257;221350-221428	2	221215-221269;221359-221425	-	-	0.018093
lcl|MN920393.1_prot_QHX40730.1_442	ORFS360W;QHX40730.1	221788	221949	+	NA	NA	NA	NA	NA	NA	-	-	0.000000
lcl|MN920393.1_prot_QHX40731.1_443	ORFS362W;QHX40731.1	223032	223109	+	NA	NA	NA	NA	1	223095-223104	-	-	0.000000
lcl|MN920393.1_prot_QHX40732.1_444	ORFS363W_US27;QHX40732.1	223275	224363	+	7	223374-223445;223482-223541;223590-223661;223719-223781;223842-223916;223962-224036;224079-224162	7	223380-223446;223482-223539;223599-223653;223716-223776;223836-223905;223968-224028;224088-224166	7	223377-223443;223479-223536;223581-223647;223710-223776;223836-223902;223965-224031;224100-224166	HCMV envelope glycoprotein US27	-	0.000001
lcl|MN920393.1_prot_QHX40733.1_445	ORFS364W;QHX40733.1	224475	225635	+	7	224682-224747;224787-224849;224883-224951;225003-225068;225132-225200;225258-225314;225390-225446	7	224682-224745;224781-224853;224871-224940;225003-225069;225129-225198;225258-225321;225387-225453	7	224676-224742;224781-224838;224883-224949;225000-225066;225126-225192;225255-225312;225384-225450	HCMV envelope protein US28	-	0.000050
lcl|MN920393.1_prot_QHX40734.1_446	ORFS364W.iORF1;QHX40734.1	224543	224614	+	NA	NA	NA	NA	NA	NA	-	-	0.000000
lcl|MN920393.1_prot_QHX40735.1_447	ORFS364W.iORF2_US28;QHX40735.1	224571	225635	+	7	224682-224747;224787-224849;224883-224951;225003-225068;225132-225200;225258-225314;225390-225446	7	224682-224745;224781-224853;224871-224940;225003-225069;225129-225198;225258-225321;225387-225453	7	224676-224742;224781-224838;224883-224949;225000-225066;225126-225192;225255-225312;225384-225450	HCMV envelope protein US28	-	0.000002
lcl|MN920393.1_prot_QHX40736.1_448	ORFS364W.iORF3;QHX40736.1	224776	224853	+	NA	NA	NA	NA	NA	NA	-	-	0.000035
lcl|MN920393.1_prot_QHX40737.1_449	ORFS365W;QHX40737.1	225086	225742	+	NA	NA	NA	NA	NA	NA	-	-	0.000276
lcl|MN920393.1_prot_QHX40738.1_450	ORFS364W.iORF4;QHX40738.1	225147	225635	+	2	225255-225314;225390-225446	2	225249-225303;225387-225453	3	225156-225207;225246-225312;225384-225450	HCMV envelope protein US28	-	0.000000
lcl|MN920393.1_prot_QHX40739.1_451	US29;QHX40739.1	225798	227186	+	2	225840-225875;226569-226625	2	225834-225894;226563-226620	NA	NA	-	-	0.390636
lcl|MN920393.1_prot_QHX40740.1_452	ORFS366W;QHX40740.1	226390	226605	+	NA	NA	NA	NA	2	226453-226519;226564-226600	-	-	0.000550
lcl|MN920393.1_prot_QHX40741.1_453	ORFS367W_US30;QHX40741.1	226990	228039	+	2	227122-227166;227656-227730	1	227656-227719	2	227125-227191;227650-227716	-	-	0.007224
lcl|MN920393.1_prot_QHX40742.1_454	ORFS367W.iORF1;QHX40742.1	226990	228039	+	2	227119-227169;227569-227643	1	227569-227632	2	227125-227191;227563-227629	-	-	0.007224
lcl|MN920393.1_prot_QHX40743.1_455	ORFS367W.iORF2;QHX40743.1	227818	228039	+	NA	NA	NA	NA	NA	NA	-	-	0.000000
lcl|MN920393.1_prot_QHX40744.1_456	ORFS368W_US31;QHX40744.1	228154	228639	+	NA	NA	NA	NA	NA	NA	-	-	0.000262
lcl|MN920393.1_prot_QHX40745.1_457	ORFS369W;QHX40745.1	228709	229308	+	NA	NA	NA	NA	NA	NA	-	-	0.000000
lcl|MN920393.1_prot_QHX40746.1_458	ORFS369W.iORF1_US32;QHX40746.1	228757	229308	+	NA	NA	NA	NA	NA	NA	-	-	0.000092
lcl|MN920393.1_prot_QHX40747.1_459	ORFS370W_US33A;QHX40747.1	229510	229683	+	1	229609-229653	1	229612-229672	NA	NA	-	-	0.000015
lcl|MN920393.1_prot_QHX40748.1_460	ORFS370W.iORF1;QHX40748.1	229615	229683	+	NA	NA	NA	NA	NA	NA	-	-	0.000007
lcl|MN920393.1_prot_QHX40749.1_461	ORFS371W_US34;QHX40749.1	229852	230343	+	NA	NA	NA	NA	NA	NA	-	-	0.025609
lcl|MN920393.1_prot_QHX40750.1_462	ORFS371W.iORF1;QHX40750.1	229961	230185	+	NA	NA	NA	NA	NA	NA	-	-	0.022303
lcl|MN920393.1_prot_QHX40751.1_463	ORFS370W_US34A;QHX40751.1	230337	230531	+	1	230397-230441	1	230397-230448	2	230379-230445;230526-230526	Herpesvirus US34A protein family	-	0.000081
lcl|MN920393.1_prot_QHX40752.1_464	ORFS372W;QHX40752.1	230393	230461	+	NA	NA	NA	NA	NA	NA	-	-	0.000000
lcl|MN920393.1_prot_QHX40753.1_465	ORFS373W;QHX40753.1	230461	230610	+	NA	NA	NA	NA	1	230554-230605	-	-	0.000262

## Sheet: Merlin_NC006273.2
ACC	info	Start	End	Strand	pureseqtm_ntrans	pureseqtm	phobius_ntrans	phobius	tmhmm_ntrans	tmhmm	Function	Function from Orthologues	SP
lcl|NC006273.2_prot_081455.1_1	RL1;YP_081455.1	1367	2299	+	NA	NA	NA	NA	NA	NA	-	-	0.000002
lcl|NC006273.2_prot_081456.1_2	RL5A;YP_081456.1	5389	5676	-	NA	NA	NA	NA	NA	NA	-	-	0.000039
lcl|NC006273.2_prot_081457.1_3	RL6;YP_081457.1	6025	6360	-	NA	NA	NA	NA	NA	NA	-	-	0.006852
lcl|NC006273.2_prot_004940329.1_4	RL8A;YP_004940329.1	7912	8184	-	1	7972-8001	1	7948-8008	1	7954-8011	-	-	0.000002
lcl|NC006273.2_prot_004940330.1_5	RL9A;YP_004940330.1	8250	8393	-	1	8322-8381	1	8322-8388	1	8322-8388	-	-	0.000007
lcl|NC006273.2_prot_081458.1_6	RL10;YP_081458.1	8601	9113	+	1	8826-8900	1	8832-8901	2	8619-8685;8835-8901	Cytomegalovirus TRL10 protein	-	0.999220
lcl|NC006273.2_prot_081459.1_7	RL11;YP_081459.1	9142	9846	+	1	9688-9753	1	9685-9751	1	9679-9745	-	-	0.999236
lcl|NC006273.2_prot_081460.1_8	RL12;YP_081460.1	9850	11094	+	2	9889-9933;10954-11007	2	9886-9937;10957-11014	1	10948-10999	-	-	0.598142
lcl|NC006273.2_prot_081461.1_9	RL13;YP_081461.1	11189	12070	+	1	11930-11992	1	11930-11990	1	11927-11993	-	-	0.998998
lcl|NC006273.2_prot_081462.1_10	UL1;YP_081462.1	12174	12830	+	1	12720-12776	1	12717-12774	2	12198-12255;12705-12771	SLAM family member 7	-	0.999212
lcl|NC006273.2_prot_081463.1_11	UL2;YP_081463.1	13211	13390	-	1	13316-13366	1	13313-13373	1	13307-13373	-	-	0.000006
lcl|NC006273.2_prot_081464.1_12	UL4;YP_081464.1	13821	14270	+	NA	NA	NA	NA	NA	NA	-	-	0.864055
lcl|NC006273.2_prot_081465.1_13	UL5;YP_081465.1	14358	14858	+	1	14688-14753	1	14679-14760	2	14691-14757;14844-14853	-	-	0.336815
lcl|NC006273.2_prot_081466.1_14	UL6;YP_081466.1	14965	15807	+	2	15112-15138;15667-15732	1	15679-15742	1	15673-15739	-	-	0.018289
lcl|NC006273.2_prot_081468.2_15	UL8;YP_081468.2	15865	16941	+	2	15934-15987;16708-16761	2	15943-16000;16705-16765	2	15925-15991;16690-16756	HCMV CEACAM1-like protein	-	0.000048
lcl|NC006273.2_prot_081467.1_16	UL7;YP_081467.1	15865	16533	+	2	15934-15990;16453-16506	2	15943-16000;16444-16504	2	15925-15991;16438-16504	HCMV CEACAM1-like protein	-	0.000048
lcl|NC006273.2_prot_081469.1_17	UL9;YP_081469.1	16947	17648	+	1	17532-17585	1	17526-17580	2	17520-17586;17625-17643	host cell endoplasmic reticulum	-	0.702619
lcl|NC006273.2_prot_081470.1_18	UL10;YP_081470.1	17776	18540	+	1	18406-18462	1	18406-18457	1	18403-18454	-	-	0.000011
lcl|NC006273.2_prot_081471.1_19	UL11;YP_081471.1	18642	19460	+	2	18678-18737;19335-19385	2	18678-18726;19326-19383	1	19314-19380	HCMV protein UL11	-	0.011140
lcl|NC006273.2_prot_081472.1_20	UL13;YP_081472.1	19658	21079	+	NA	NA	NA	NA	NA	NA	-	-	0.967567
lcl|NC006273.2_prot_081473.1_21	UL14;YP_081473.1	21229	22212	+	1	22030-22086	1	22027-22087	NA	NA	Herpes-like virus membrane glycoprotein UL141	-	0.997877
lcl|NC006273.2_prot_081474.1_22	UL15A;YP_081474.1	22225	22533	+	1	22468-22518	1	22465-22516	1	22462-22516	-	-	0.000384
lcl|NC006273.2_prot_081475.1_23	UL16;YP_081475.1	22754	23446	+	1	23324-23374	1	23324-23378	1	23321-23372	HCMV immunoevasion protein	-	0.998860
lcl|NC006273.2_prot_081476.1_24	UL17;YP_081476.1	23554	23868	+	NA	NA	NA	NA	NA	NA	-	-	0.000145
lcl|NC006273.2_prot_081477.1_25	UL18;YP_081477.1	23977	25083	+	2	23998-24039;24961-25026	1	24949-25015	2	24949-25015;25078-25078	-	-	0.234335
lcl|NC006273.2_prot_081478.1_26	UL19;YP_081478.1	25080	25376	+	NA	NA	NA	NA	NA	NA	-	-	0.000000
lcl|NC006273.2_prot_081479.1_27	UL20;YP_081479.1	25640	26656	+	2	26216-26263;26297-26383	2	26204-26270;26288-26381	1	26312-26378	Cytomegalovirus UL20	-	0.035500
lcl|NC006273.2_prot_081480.1_28	UL21A;YP_081480.1	26803	27174	-	NA	NA	NA	NA	NA	NA	-	-	0.000000
lcl|NC006273.2_prot_081481.1_29	UL22A;YP_081481.1	27443	27843	+	NA	NA	NA	NA	1	27455-27506	Cytomegalovirus UL20A protein	-	0.999078
lcl|NC006273.2_prot_081482.1_30	UL23;YP_081482.1	28208	29062	-	NA	NA	NA	NA	NA	NA	-	-	0.000000
lcl|NC006273.2_prot_081483.2_31	UL24;YP_081483.2	29278	30354	-	NA	NA	NA	NA	NA	NA	-	-	0.000001
lcl|NC006273.2_prot_081484.1_32	UL25;YP_081484.1	30402	32372	+	NA	NA	NA	NA	NA	NA	-	-	0.000005
lcl|NC006273.2_prot_081485.1_33	UL26;YP_081485.1	32560	33126	-	NA	NA	NA	NA	NA	NA	-	-	0.000000
lcl|NC006273.2_prot_081486.1_34	UL27;YP_081486.1	33182	35008	-	NA	NA	NA	NA	NA	NA	-	-	0.000000
lcl|NC006273.2_prot_081487.2_35	UL29;YP_081487.2	35105	37353	-	NA	NA	NA	NA	NA	NA	-	-	0.000000
lcl|NC006273.2_prot_081489.1_36	UL30;YP_081489.1	37483	37848	-	NA	NA	NA	NA	NA	NA	-	-	0.000000
lcl|NC006273.2_prot_007947989.1_37	UL30A;YP_007947989.1	37894	38133	-	NA	NA	NA	NA	NA	NA	-	-	0.000000
lcl|NC006273.2_prot_081490.1_38	UL31;YP_081490.1	38327	40114	+	NA	NA	NA	NA	NA	NA	-	-	0.000009
lcl|NC006273.2_prot_081491.1_39	UL32;YP_081491.1	40195	43344	-	NA	NA	NA	NA	NA	NA	-	-	0.000000
lcl|NC006273.2_prot_081492.1_40	UL33;YP_081492.1	43415	44773	+	7	43520-43588;43643-43699;43739-43798;43859-43918;44033-44104;44147-44218;44285-44359	7	43523-43595;43658-43709;43745-43799;43862-43934;44045-44108;44144-44225;44285-44342	6	43520-43577;43640-43706;43736-43793;43856-43922;44039-44105;44144-44210	Cytomegalovirus G-protein coupled receptor UL33	-	0.000003
lcl|NC006273.2_prot_081493.1_41	UL34;YP_081493.1	45141	46364	+	NA	NA	NA	NA	NA	NA	-	-	0.000333
lcl|NC006273.2_prot_081494.1_42	UL35;YP_081494.1	46443	48368	+	NA	NA	NA	NA	NA	NA	-	-	0.000000
lcl|NC006273.2_prot_081495.1_43	UL36;YP_081495.1	48595	50128	-	NA	NA	NA	NA	NA	NA	-	-	0.000000
lcl|NC006273.2_prot_081496.1_44	UL37;YP_081496.1	50262	53060	-	3	50283-50330;50799-50831;51558-51638	2	50280-50337;51564-51642	2	50274-50325;51561-51627	UL37 HCMV immediate early glycoprotein	-	0.000000
lcl|NC006273.2_prot_081497.1_45	UL38;YP_081497.1	51482	52477	-	NA	NA	NA	NA	NA	NA	-	-	0.000000
lcl|NC006273.2_prot_081498.1_46	UL40;YP_081498.1	53574	54239	-	2	53604-53672;54114-54176	NA	NA	NA	NA	HCMV protein UL40	-	0.100685
lcl|NC006273.2_prot_081499.1_47	UL41A;YP_081499.1	54401	54637	-	1	54458-54526	1	54464-54539	1	54458-54524	Herpesvirus UL41A	-	0.000001
lcl|NC006273.2_prot_081500.1_48	UL42;YP_081500.1	54742	55119	-	1	55003-55065	1	55000-55069	1	54997-55063	Pfam UL42; HCMV UL42	-	0.000000
lcl|NC006273.2_prot_081501.1_49	UL43;YP_081501.1	55183	56454	-	NA	NA	NA	NA	NA	NA	-	-	0.000001
lcl|NC006273.2_prot_081502.1_50	UL44;YP_081502.1	56501	57802	-	NA	NA	NA	NA	NA	NA	-	-	0.000002
lcl|NC006273.2_prot_081503.1_51	UL45;YP_081503.1	57943	60663	-	NA	NA	NA	NA	NA	NA	-	-	0.000002
lcl|NC006273.2_prot_081504.1_52	UL46;YP_081504.1	60806	61678	-	NA	NA	NA	NA	NA	NA	-	-	0.000000
lcl|NC006273.2_prot_081505.1_53	UL47;YP_081505.1	61677	64628	+	1	62940-63005	1	62946-63006	NA	NA	virion assembly; Herpes virus tegument protein U30	-	0.000000
lcl|NC006273.2_prot_081506.1_54	UL48;YP_081506.1	64625	71350	+	NA	NA	NA	NA	NA	NA	-	-	0.000001
lcl|NC006273.2_prot_081507.1_55	UL48A;YP_081507.1	71469	71696	-	NA	NA	NA	NA	NA	NA	-	-	0.000000
lcl|NC006273.2_prot_081508.1_56	UL49;YP_081508.1	71689	73401	-	NA	NA	NA	NA	1	72091-72157	viral tegument; UL49 family; viral process	-	0.000002
lcl|NC006273.2_prot_081509.1_57	UL50;YP_081509.1	73358	74554	-	1	74456-74497	1	74435-74504	1	74435-74501	Herpesvirus virion protein U34	-	0.000000
lcl|NC006273.2_prot_081510.1_58	UL51;YP_081510.1	74576	75049	-	NA	NA	NA	NA	NA	NA	-	-	0.000001
lcl|NC006273.2_prot_081511.1_59	UL52;YP_081511.1	75087	77093	+	NA	NA	NA	NA	NA	NA	-	-	0.000000
lcl|NC006273.2_prot_081512.1_60	UL53;YP_081512.1	77086	78216	+	NA	NA	NA	NA	NA	NA	-	-	0.000000
lcl|NC006273.2_prot_081513.1_61	UL54;YP_081513.1	78194	81922	-	NA	NA	NA	NA	NA	NA	-	-	0.000000
lcl|NC006273.2_prot_081514.1_62	UL55;YP_081514.1	82066	84789	-	2	84235-84291;84328-84381	1	84322-84382	3	82078-82135;84238-84295;84316-84382	Herpesvirus Glycoprotein B PH-like domain; Herpesvirus Glycoprotein B	-	0.973892
lcl|NC006273.2_prot_081515.1_63	UL56;YP_081515.1	84752	87304	-	NA	NA	NA	NA	NA	NA	-	-	0.000000
lcl|NC006273.2_prot_081516.1_64	UL57;YP_081516.1	87871	91578	-	NA	NA	NA	NA	NA	NA	-	-	0.000007
lcl|NC006273.2_prot_081517.1_65	UL69;YP_081517.1	99519	101747	-	NA	NA	NA	NA	NA	NA	-	-	0.000000
lcl|NC006273.2_prot_081518.1_66	UL70;YP_081518.1	101847	104687	-	NA	NA	NA	NA	NA	NA	-	-	0.000001
lcl|NC006273.2_prot_081519.1_67	UL71;YP_081519.1	104703	105788	+	NA	NA	NA	NA	NA	NA	-	-	0.000000
lcl|NC006273.2_prot_081520.1_68	UL72;YP_081520.1	105869	107035	-	NA	NA	NA	NA	NA	NA	-	-	0.000000
lcl|NC006273.2_prot_081521.1_69	UL73;YP_081521.1	107051	107458	+	1	107351-107416	1	107351-107408	1	107348-107405	Envelope glycoprotein gpUL73	-	0.999000
lcl|NC006273.2_prot_081522.1_70	UL74;YP_081522.1	107430	108848	-	NA	NA	NA	NA	1	107448-107514	Herpes UL74 glycoproteins	Herpes UL74 glycoproteins	0.689416
lcl|NC006273.2_prot_002802310.2_71	UL74A;YP_002802310.2	108142	109052	+	1	108187-108255	1	108178-108247	1	108184-108241	-	-	0.000001
lcl|NC006273.2_prot_081523.1_72	UL75;YP_081523.1	109224	111452	-	1	111378-111434	1	111378-111432	1	111375-111432	Herpesvirus glycoprotein H main domain; Herpesvirus glycoprotein H; Herpesvirus glycoprotein H C-terminal domain	Pfam Herpes_glycoH_C	0.999187
lcl|NC006273.2_prot_081524.1_73	UL76;YP_081524.1	111647	112624	+	NA	NA	NA	NA	NA	NA	-	-	0.000013
lcl|NC006273.2_prot_081525.1_74	UL77;YP_081525.1	112227	114137	+	NA	NA	NA	NA	1	114090-114132	Herpesvirus UL25 family; viral capsid; viral genome packaging	-	0.000000
lcl|NC006273.2_prot_081526.1_75	UL78;YP_081526.1	114226	115521	+	7	114355-114423;114451-114531;114550-114627;114694-114744;114823-114882;114925-114990;115066-115116	7	114352-114421;114442-114499;114559-114622;114685-114754;114832-114892;114913-114979;115060-115123	6	114349-114415;114451-114508;114553-114619;114682-114748;114823-114889;114910-114976	Envelope protein UL78	-	0.000006
lcl|NC006273.2_prot_081527.1_76	UL79;YP_081527.1	115576	116463	-	NA	NA	NA	NA	NA	NA	-	-	0.000000
lcl|NC006273.2_prot_081528.1_77	UL80;YP_081528.1	116500	118626	+	NA	NA	NA	NA	NA	NA	-	-	0.000001
lcl|NC006273.2_prot_081529.1_78	UL80.5;YP_081529.1	117505	118626	+	NA	NA	NA	NA	NA	NA	-	-	0.000019
lcl|NC006273.2_prot_081530.1_79	UL82;YP_081530.1	118788	120467	-	NA	NA	NA	NA	NA	NA	-	-	0.000000
lcl|NC006273.2_prot_081531.1_80	UL83;YP_081531.1	120656	122341	-	NA	NA	NA	NA	NA	NA	-	-	0.000000
lcl|NC006273.2_prot_081532.1_81	UL84;YP_081532.1	122613	124376	-	NA	NA	NA	NA	NA	NA	-	-	0.000019
lcl|NC006273.2_prot_081533.1_82	UL85;YP_081533.1	124408	125328	-	NA	NA	NA	NA	NA	NA	-	-	0.000000
lcl|NC006273.2_prot_081534.1_83	UL86;YP_081534.1	125490	129602	-	NA	NA	NA	NA	NA	NA	-	-	0.000002
lcl|NC006273.2_prot_081535.1_84	UL87;YP_081535.1	129662	132487	+	NA	NA	NA	NA	NA	NA	-	-	0.000000
lcl|NC006273.2_prot_081536.1_85	UL88;YP_081536.1	132484	133773	+	NA	NA	NA	NA	NA	NA	-	-	0.000000
lcl|NC006273.2_prot_081537.1_86	UL89;YP_081537.1	133770	139697	-	2	134256-134321;134430-134489	2	134256-134319;134430-134496	2	134250-134316;134427-134493	Probable D packing protein, C-terminus; DNA packaging; Probable DNA packing protein, C-terminus	-	0.000000
lcl|NC006273.2_prot_081538.1_87	UL91;YP_081538.1	135142	135477	+	NA	NA	NA	NA	NA	NA	-	-	0.000000
lcl|NC006273.2_prot_081539.1_88	UL92;YP_081539.1	135447	136052	+	NA	NA	NA	NA	NA	NA	-	-	0.000000
lcl|NC006273.2_prot_081540.1_89	UL93;YP_081540.1	136018	137802	+	NA	NA	NA	NA	NA	NA	-	-	0.000000
lcl|NC006273.2_prot_081541.1_90	UL94;YP_081541.1	137660	138697	+	NA	NA	NA	NA	NA	NA	-	-	0.000000
lcl|NC006273.2_prot_081542.1_91	UL95;YP_081542.1	139696	141297	+	NA	NA	NA	NA	NA	NA	-	-	0.000000
lcl|NC006273.2_prot_081543.1_92	UL96;YP_081543.1	141294	141677	+	NA	NA	NA	NA	NA	NA	-	-	0.000000
lcl|NC006273.2_prot_081544.1_93	UL97;YP_081544.1	141798	143921	+	NA	NA	NA	NA	NA	NA	-	-	0.000000
lcl|NC006273.2_prot_081545.1_94	UL98;YP_081545.1	144015	145769	+	NA	NA	NA	NA	NA	NA	-	-	0.000000
lcl|NC006273.2_prot_081546.1_95	UL99;YP_081546.1	145706	146278	+	NA	NA	NA	NA	NA	NA	-	-	0.000001
lcl|NC006273.2_prot_081547.1_96	UL100;YP_081547.1	146538	147653	-	8	146589-146636;146766-146843;146907-146960;146997-147053;147138-147206;147246-147311;147339-147395;147438-147497	8	146574-146640;146763-146838;146901-146961;146997-147054;147141-147216;147252-147318;147339-147399;147435-147495	8	146574-146640;146766-146832;146892-146958;146988-147054;147138-147204;147249-147315;147336-147387;147432-147498	Herpesviridae envelope glycoprotein M	-	0.000000
lcl|NC006273.2_prot_081548.1_97	UL102;YP_081548.1	147831	150452	+	NA	NA	NA	NA	NA	NA	-	-	0.000002
lcl|NC006273.2_prot_081549.1_98	UL103;YP_081549.1	150615	151364	-	NA	NA	NA	NA	NA	NA	-	-	0.000001
lcl|NC006273.2_prot_081550.1_99	UL104;YP_081550.1	151312	153405	-	NA	NA	NA	NA	NA	NA	-	-	0.000000
lcl|NC006273.2_prot_081551.1_100	UL105;YP_081551.1	153233	156103	+	2	154022-154078;155024-155077	2	154028-154085;155024-155078	NA	NA	Helicase; ATP-dependent DNA helicase PIF1; ATP binding; helicase activity	-	0.000000
lcl|NC006273.2_prot_081552.1_101	UL111A;YP_081552.1	161003	161692	+	NA	NA	NA	NA	NA	NA	-	-	0.999076
lcl|NC006273.2_prot_081553.1_102	UL112;YP_081553.1	161917	164128	+	NA	NA	NA	NA	NA	NA	-	-	0.000000
lcl|NC006273.2_prot_081554.1_103	UL114;YP_081554.1	164298	165050	-	NA	NA	NA	NA	NA	NA	-	-	0.000000
lcl|NC006273.2_prot_081555.1_104	UL115;YP_081555.1	165022	165858	-	NA	NA	NA	NA	1	165040-165106	Envelope glycoprotein L	-	0.999093
lcl|NC006273.2_prot_081556.1_105	UL116;YP_081556.1	165858	166799	-	NA	NA	NA	NA	1	165876-165942	-	-	0.974598
lcl|NC006273.2_prot_081557.1_106	UL117;YP_081557.1	166796	168073	-	NA	NA	NA	NA	NA	NA	-	-	0.000000
lcl|NC006273.2_prot_081558.1_107	UL119;YP_081558.1	168186	169311	-	1	169074-169139	1	169068-169140	1	169068-169134	-	-	0.998761
lcl|NC006273.2_prot_081559.1_108	UL120;YP_081559.1	169366	169971	-	1	169882-169947	2	169519-169585;169876-169948	1	169876-169942	-	-	0.916260
lcl|NC006273.2_prot_081560.1_109	UL121;YP_081560.1	170022	170564	-	2	170058-170087;170451-170507	1	170454-170511	2	170049-170115;170448-170502	-	-	0.999191
lcl|NC006273.2_prot_081561.1_110	UL122;YP_081561.1	170689	174090	-	NA	NA	1	172168-172231	NA	NA	Cytomegalovirus viral transcription factor IE2	-	0.000000
lcl|NC006273.2_prot_081562.1_111	UL123;YP_081562.1	172329	174090	-	NA	NA	NA	NA	NA	NA	-	-	0.000000
lcl|NC006273.2_prot_081563.1_112	UL124;YP_081563.1	174123	174575	+	1	174375-174413	1	174366-174423	1	174354-174420	Pfam HCMV_UL124	-	0.999167
lcl|NC006273.2_prot_081565.1_113	UL130;YP_081565.1	176984	177628	-	NA	NA	NA	NA	NA	NA	-	-	0.999119
lcl|NC006273.2_prot_081566.1_114	UL131A;YP_081566.1	177649	178146	-	NA	NA	NA	NA	NA	NA	-	-	0.999175
lcl|NC006273.2_prot_081567.1_115	UL132;YP_081567.1	178252	179064	-	1	178486-178563	1	178504-178573	1	178501-178567	Glycoprotein UL132	-	0.941596
lcl|NC006273.2_prot_081568.1_116	UL148;YP_081568.1	179141	180091	-	1	180008-180076	1	180011-180077	1	179999-180065	-	-	0.999163
lcl|NC006273.2_prot_081569.1_117	UL147A;YP_081569.1	180160	180387	-	NA	NA	1	180325-180382	1	180334-180382	-	-	0.303353
lcl|NC006273.2_prot_081570.1_118	UL147;YP_081570.1	180390	180869	-	1	180453-180506	1	180450-180513	1	180447-180513	chemokine activity; immune response; Small cytokines (intecrine/chemokine), interleukin-8 like; extracellular region	-	0.006533
lcl|NC006273.2_prot_081571.1_119	UL146;YP_081571.1	180930	181292	-	NA	NA	NA	NA	NA	NA	-	-	0.998729
lcl|NC006273.2_prot_081572.1_120	UL145;YP_081572.1	181573	181965	-	NA	NA	NA	NA	NA	NA	-	-	0.000006
lcl|NC006273.2_prot_081573.1_121	UL144;YP_081573.1	182206	182736	-	1	182608-182670	1	182608-182668	1	182605-182671	HCMV TNF alpha-like receptor UL144	-	0.999222
lcl|NC006273.2_prot_081574.1_122	UL142;YP_081574.1	183406	184323	-	1	184219-184263	1	184216-184273	NA	NA	HCMV membrane glycoprotein UL142	-	0.913161
lcl|NC006273.2_prot_081575.1_123	UL141;YP_081575.1	184396	185412	-	1	185236-185310	1	185236-185296	1	185230-185296	Pfam UL141	-	0.958381
lcl|NC006273.2_prot_081576.1_124	UL140;YP_081576.1	185705	186280	-	1	185795-185854	1	185792-185849	1	185780-185846	-	-	0.000006
lcl|NC006273.2_prot_081577.1_125	UL139;YP_081577.1	186462	186878	-	1	186648-186716	1	186633-186714	1	186645-186711	Human Cytomegalovirus UL139 protein	-	0.999071
lcl|NC006273.2_prot_081578.1_126	UL138;YP_081578.1	187441	187950	-	1	187480-187533	1	187459-187528	1	187468-187534	-	-	0.000012
lcl|NC006273.2_prot_081579.1_127	UL136;YP_081579.1	188033	188755	-	1	188231-188293	1	188228-188300	1	188225-188291	-	-	0.000052
lcl|NC006273.2_prot_081580.1_128	UL135;YP_081580.1	188846	189772	-	NA	NA	NA	NA	1	188855-188921	-	-	0.000000
lcl|NC006273.2_prot_081581.1_129	UL133;YP_081581.1	189949	190722	-	2	190003-190059;190090-190143	2	189991-190054;190090-190144	2	189985-190051;190081-190147	-	-	0.000001
lcl|NC006273.2_prot_081582.1_130	UL148A;YP_081582.1	190818	191060	-	2	190863-190931;190935-190955	1	190854-190920	1	190845-190911	-	-	0.000000
lcl|NC006273.2_prot_081583.1_131	UL148B;YP_081583.1	191190	191432	-	1	191211-191276	1	191208-191289	1	191217-191283	-	-	0.000519
lcl|NC006273.2_prot_081584.1_132	UL148C;YP_081584.1	191522	191755	+	2	191552-191611;191636-191704	2	191540-191615;191651-191705	3	191549-191615;191636-191702;191732-191750	-	-	0.000000
lcl|NC006273.2_prot_081585.1_133	UL148D;YP_081585.1	192137	192325	+	1	192227-192286	1	192227-192287	1	192227-192293	-	-	0.000010
lcl|NC006273.2_prot_081586.1_134	UL150;YP_081586.1	192341	194260	-	NA	NA	NA	NA	NA	NA	-	-	0.832655
lcl|NC006273.2_prot_004940331.1_135	UL150A;YP_004940331.1	193200	194126	+	NA	NA	NA	NA	NA	NA	-	-	0.000000
lcl|NC006273.2_prot_081587.1_136	IRS1;YP_081587.1	195976	198519	+	NA	NA	NA	NA	NA	NA	-	-	0.000122
lcl|NC006273.2_prot_081588.1_137	US1;YP_081588.1	198543	199013	-	NA	NA	NA	NA	NA	NA	-	-	0.000000
lcl|NC006273.2_prot_081589.1_138	US2;YP_081589.1	199331	199930	-	1	199817-199885	1	199817-199886	2	199814-199880;199919-199925	HCMV unique short US2 glycoprotein	-	0.225387
lcl|NC006273.2_prot_081590.1_139	US3;YP_081590.1	200345	200905	-	1	200816-200881	1	200816-200888	1	200816-200882	Cytomegalovirus US3 protein	-	0.999257
lcl|NC006273.2_prot_081591.1_140	US6;YP_081591.1	201615	202163	-	1	202044-202118	1	202047-202125	1	202050-202116	Viral unique short region 6	-	0.999167
lcl|NC006273.2_prot_081592.1_141	US7;YP_081592.1	202589	203266	-	1	203093-203191	1	203096-203171	1	203093-203159	CMV US; mitigation of host immune response by virus; integral to host endoplasmic reticulum membrane	-	0.999167
lcl|NC006273.2_prot_081593.1_142	US8;YP_081593.1	203469	204152	-	1	204009-204071	1	204012-204069	1	204000-204066	CMV US; mitigation of host immune response by virus; integral to host endoplasmic reticulum membrane	-	0.999093
lcl|NC006273.2_prot_081594.1_143	US9;YP_081594.1	204167	204910	-	1	204755-204841	1	204749-204836	NA	NA	CMV US; mitigation of host immune response by virus; integral to host endoplasmic reticulum membrane	-	0.467594
lcl|NC006273.2_prot_081595.1_144	US10;YP_081595.1	205296	205853	-	1	205725-205823	1	205773-205839	2	205677-205743;205773-205839	HCMV unique short US10 glycoprotein	-	0.999223
lcl|NC006273.2_prot_081596.1_145	US11;YP_081596.1	205929	206576	-	1	206472-206525	1	206478-206538	NA	NA	CMV US; mitigation of host immune response by virus; integral to host endoplasmic reticulum membrane; VIMP	-	0.999014
lcl|NC006273.2_prot_081597.1_146	US12;YP_081597.1	206762	207607	-	7	206921-206992;207032-207082;207110-207166;207191-207250;207278-207331;207356-207409;207485-207550	7	206921-206993;207029-207083;207104-207167;207185-207254;207275-207341;207359-207422;207485-207554	7	206927-206993;207023-207080;207101-207167;207182-207248;207269-207326;207356-207407;207506-207572	-	-	0.000000
lcl|NC006273.2_prot_081598.1_147	US13;YP_081598.1	207687	208472	-	7	207786-207854;207900-207947;207975-208028;208053-208112;208143-208199;208233-208289;208332-208391	7	207792-207858;207894-207951;207972-208029;208047-208110;208146-208197;208233-208296;208332-208389	7	207786-207852;207897-207948;207969-208026;208041-208107;208143-208194;208224-208281;208320-208386	-	-	0.000007
lcl|NC006273.2_prot_081599.1_148	US14;YP_081599.1	208541	209473	-	7	208742-208804;208865-208891;208928-208978;209009-209056;209093-209140;209171-209230;209276-209350	7	208745-208811;208847-208901;208922-208982;209000-209060;209081-209135;209153-209216;209276-209342	5	208742-208808;208922-208979;209000-209057;209147-209213;209273-209339	-	-	0.000138
lcl|NC006273.2_prot_081600.1_149	US15;YP_081600.1	209518	210306	-	7	209665-209718;209773-209817;209845-209901;209920-209979;210013-210066;210091-210159;210196-210261	7	209668-209731;209767-209818;209836-209896;209917-209977;210013-210067;210088-210148;210193-210250	7	209653-209719;209764-209815;209836-209902;209914-209980;210007-210064;210094-210160;210196-210262	-	-	0.000048
lcl|NC006273.2_prot_081601.1_150	US16;YP_081601.1	210366	211295	-	7	210501-210569;210630-210680;210750-210800;210840-210893;210921-210980;211011-211061;211113-211166	7	210498-210564;210624-210687;210750-210810;210828-210885;210921-210978;211014-211077;211113-211167	7	210507-210573;210618-210684;210747-210798;210828-210885;210921-210978;211008-211074;211113-211164	-	-	0.000249
lcl|NC006273.2_prot_081602.1_151	US17;YP_081602.1	211440	212321	-	7	211572-211631;211659-211718;211779-211829;211851-211907;211938-211994;212025-212078;212121-212183	7	211569-211635;211653-211731;211767-211827;211845-211911;211932-211989;212025-212082;212118-212178	7	211566-211632;211653-211719;211764-211821;211842-211908;211938-212004;212019-212070;212115-212181	-	-	0.000056
lcl|NC006273.2_prot_081603.1_152	US18;YP_081603.1	212589	213413	-	7	212727-212795;212820-212879;212913-212969;213000-213056;213084-213146;213174-213233;213273-213341	7	212727-212793;212814-212874;212910-212973;212994-213060;213078-213138;213174-213228;213288-213351	8	212736-212793;212814-212880;212910-212976;212991-213057;213087-213153;213174-213240;213285-213351;213390-213408	Transmembrane protein HWLF5	-	0.000033
lcl|NC006273.2_prot_081604.1_153	US19;YP_081604.1	213551	214273	-	7	213623-213691;213770-213808;213842-213898;213923-213979;214013-214072;214103-214144;214211-214258	7	213632-213695;213755-213803;213839-213896;213914-213977;214013-214070;214088-214142;214205-214262	6	213629-213695;213836-213893;213914-213980;214010-214067;214088-214154;214199-214265	Membrane protein US19	-	0.000002
lcl|NC006273.2_prot_081605.1_154	US20;YP_081605.1	214320	215084	-	7	214401-214469;214509-214562;214587-214643;214674-214724;214755-214811;214839-214910;214938-215000	7	214407-214470;214506-214566;214587-214644;214662-214725;214761-214818;214836-214917;214953-215016	7	214404-214470;214500-214566;214587-214644;214659-214725;214746-214803;214848-214914;214950-215016	Inhibitor of apoptosis-promoting Bax1; Transmembrane protein HWLF3	-	0.000003
lcl|NC006273.2_prot_081606.1_155	US21;YP_081606.1	215191	215922	-	7	215245-215310;215341-215400;215428-215481;215509-215571;215602-215649;215674-215721;215770-215832	7	215251-215311;215329-215395;215431-215491;215509-215572;215599-215656;215674-215728;215764-215830	8	215227-215293;215338-215404;215425-215491;215503-215569;215590-215641;215671-215722;215761-215827;215872-215917	Membrane protein US21	-	0.000001
lcl|NC006273.2_prot_081607.1_156	US22;YP_081607.1	216099	217829	-	NA	NA	NA	NA	NA	NA	-	-	0.000000
lcl|NC006273.2_prot_081608.1_157	US23;YP_081608.1	217943	219721	-	NA	NA	NA	NA	NA	NA	-	-	0.000000
lcl|NC006273.2_prot_081609.1_158	US24;YP_081609.1	219817	221322	-	NA	NA	NA	NA	NA	NA	-	-	0.000000
lcl|NC006273.2_prot_081610.1_159	US26;YP_081610.1	221956	223767	-	NA	NA	NA	NA	NA	NA	-	-	0.000000
lcl|NC006273.2_prot_081611.1_160	US27;YP_081611.1	224133	225227	+	7	224241-224312;224346-224405;224454-224525;224583-224645;224709-224780;224826-224897;224943-225026	7	224244-224310;224346-224403;224463-224517;224580-224640;224700-224769;224832-224892;224952-225030	7	224241-224307;224343-224400;224445-224511;224574-224640;224700-224766;224829-224895;224964-225030	HCMV envelope glycoprotein US27	-	0.000002
lcl|NC006273.2_prot_081612.1_161	US28;YP_081612.1	225435	226499	+	7	225546-225611;225651-225713;225747-225815;225867-225932;225996-226064;226122-226178;226254-226310	7	225546-225609;225645-225717;225735-225804;225867-225933;225993-226062;226122-226185;226251-226317	7	225540-225606;225645-225702;225747-225813;225864-225930;225990-226056;226119-226176;226248-226314	HCMV envelope protein US28	-	0.000002
lcl|NC006273.2_prot_081613.1_162	US29;YP_081613.1	226662	228050	+	2	226704-226739;227433-227489	2	226698-226758;227427-227484	NA	NA	-	-	0.390636
lcl|NC006273.2_prot_081614.1_163	US30;YP_081614.1	227854	228903	+	2	227986-228033;228514-228591	1	228502-228583	2	227989-228055;228499-228565	-	-	0.007224
lcl|NC006273.2_prot_081615.1_164	US31;YP_081615.1	229018	229503	+	NA	NA	NA	NA	NA	NA	-	-	0.000262
lcl|NC006273.2_prot_081616.1_165	US32;YP_081616.1	229621	230172	+	NA	NA	NA	NA	NA	NA	-	-	0.000092
lcl|NC006273.2_prot_004940332.1_166	US33A;YP_004940332.1	230374	230547	+	1	230473-230517	1	230476-230536	NA	NA	-	-	0.000035
lcl|NC006273.2_prot_081617.1_167	US34;YP_081617.1	230716	231207	+	NA	NA	NA	NA	NA	NA	-	-	0.025609
lcl|NC006273.2_prot_081618.1_168	US34A;YP_081618.1	231201	231395	+	1	231261-231305	1	231261-231312	2	231243-231309;231390-231390	Herpesvirus US34A protein family	-	0.000106
lcl|NC006273.2_prot_081619.1_169	TRS1;YP_081619.1	232393	234759	-	NA	NA	NA	NA	NA	NA	-	-	0.000122
